# Supplementary material for: Di-μ-bromido-bis­[bromido(di-2-pyridylmethane­diol-κ2 N,N′)copper(II)] dihydrate
Source: Acta Crystallogr Sect E Struct Rep Online. 2008 Aug 6;64(Pt 9):m1122–3. doi: 10.1107/S1600536808024203 (PMC2960647; doi:10.1107/S1600536808024203)
Supplement: Supplementary file 1 [file e-64-m1122-sup1.cif]

##############################################################################
###                                                                        ###
###        Electronic paper (Acta Crystallographica Section E)             ###
###                                                                        ###
##############################################################################
#                                                                            #
# This CIF contains the data in a paper accepted for publication in Acta     #
# Crystallographica Section E. It conforms to the requirements of Notes      #
# for Authors for Section E, and has been peer reviewed under the auspices   #
# of the IUCr Commission on Journals.                                        #
#                                                                            #
# Full details of the Crystallographic Information File format               #
# are given in the paper "The Crystallographic Information File (CIF):       #
# a New Standard Archive File for Crystallography" by S. R. Hall, F. H.      #
# Allen and I. D. Brown [Acta Cryst. (1991), A47, 655-685].                  #
#                                                                            #
# The current version of the core CIF dictionary is obtainable from          #
# ftp://ftp.iucr.org/pub/cif_core.dic. The current version number is 2.4.    #
#                                                                            #
# Software is freely available for graphical display of the structure(s) in  #
# this CIF.  For information consult the CIF home page http://www.iucr.org/  #
# cif/home.html                                                              #
#                                                                            #
# This file may be used for bona fide research purposes within the           #
# scientific community so long as proper attribution is given to the journal # 
# article from which it was obtained.                                        #
#                                                                            #
##############################################################################
                                             
data_I
_audit_creation_method     SHELXL-97
_chemical_name_systematic
;
Di-\m-bromido-bis[bromido(di-2-pyridylmethanediol-\k^2^N,N')copper(II)]
dihydrate
;
_chemical_name_common     ?
_chemical_formula_moiety     'C22 H20 Br4 Cu2 N4 O4, 2(H2 O)'
_chemical_formula_sum     'C22 H24 Br4 Cu2 N4 O6'
_chemical_formula_iupac     '[Cu2 Br4 (C11 H10 N2 O2)2], 2H2 O'
_chemical_formula_weight     887.18
_chemical_melting_point     ?
_symmetry_cell_setting     Monoclinic
_symmetry_space_group_name_H-M     'C 2/c'
_symmetry_space_group_name_Hall     '-C 2yc'
loop_
    _symmetry_equiv_pos_as_xyz
    'x, y, z'
    '-x, y, -z+1/2'
    'x+1/2, y+1/2, z'
    '-x+1/2, y+1/2, -z+1/2'
    '-x, -y, -z'
    'x, -y, z-1/2'
    '-x+1/2, -y+1/2, -z'
    'x+1/2, -y+1/2, z-1/2'
_cell_length_a     21.2685(7)
_cell_length_b     9.1275(3)
_cell_length_c     14.4731(4)
_cell_angle_alpha     90.00
_cell_angle_beta     100.749(2)
_cell_angle_gamma     90.00
_cell_volume     2760.34(15)
_cell_formula_units_Z     4
_cell_measurement_reflns_used     13358
_cell_measurement_theta_min     2.72
_cell_measurement_theta_max     29.83
_cell_measurement_temperature     100(2)
_exptl_crystal_description     blocks
_exptl_crystal_colour     green
_exptl_crystal_size_max     0.340
_exptl_crystal_size_mid     0.250
_exptl_crystal_size_min     0.130
_exptl_crystal_density_diffrn     2.135
_exptl_crystal_density_meas     ?
_exptl_crystal_density_method     'not measured'
_exptl_crystal_F_000     1720
_exptl_absorpt_coefficient_mu     7.376
_exptl_absorpt_correction_type     multi-scan
_exptl_absorpt_process_details     '(TwinSolve; Rigaku/MSC, 2002)'
_exptl_absorpt_correction_T_min     0.08
_exptl_absorpt_correction_T_max     0.38
_exptl_special_details
;
;
_diffrn_ambient_temperature     100(2)
_diffrn_radiation_type     MoK\a
_diffrn_radiation_wavelength     0.71073
_diffrn_radiation_source     'fine-focus sealed tube'
_diffrn_radiation_monochromator     graphite
_diffrn_measurement_device_type     'Rigaku R-AXIS RAPID'
_diffrn_measurement_method     \w
_diffrn_detector_area_resol_mean     10
_diffrn_reflns_number     46376
_diffrn_reflns_av_R_equivalents     0.058
_diffrn_reflns_av_sigmaI/netI     0.0351
_diffrn_reflns_theta_min     2.73
_diffrn_reflns_theta_max     30.07
_diffrn_reflns_theta_full     30.07
_diffrn_measured_fraction_theta_max     0.983
_diffrn_measured_fraction_theta_full     0.983
_diffrn_reflns_limit_h_min     -29
_diffrn_reflns_limit_h_max     29
_diffrn_reflns_limit_k_min     -12
_diffrn_reflns_limit_k_max     12
_diffrn_reflns_limit_l_min     -20
_diffrn_reflns_limit_l_max     20
_diffrn_standards_number     0
_diffrn_standards_interval_count     ?
_diffrn_standards_interval_time     ?
_diffrn_standards_decay_%     <0.02
_refine_special_details
;
Refinement of <i>F</i>^2^ against ALL reflections. The weighted <i>R</i>-factor
<i>wR</i> and goodness of fit <i>S</i> are based on <i>F</i>^2^, conventional
<i>R</i>-factors <i>R</i> are based on <i>F</i>, with <i>F</i> set to zero for
negative <i>F</i>^2^. The threshold expression of <i>F</i>^2^ >
\s(<i>F</i>^2^) is used only for calculating <i>R</i>-factors(gt) <i>etc</i>.
and is not relevant to the choice of reflections for refinement.
<i>R</i>-factors based on <i>F</i>^2^ are statistically about twice as large
as those based on <i>F</i>, and <i>R</i>- factors based on ALL data will be
even larger.
;
_reflns_number_total     7508
_reflns_number_gt     6192
_reflns_threshold_expression     I>2\s(I)
_refine_ls_structure_factor_coef     Fsqd
_refine_ls_matrix_type     full
_refine_ls_R_factor_all     0.0805
_refine_ls_R_factor_gt     0.0647
_refine_ls_wR_factor_gt     0.1907
_refine_ls_wR_factor_ref     0.1983
_refine_ls_goodness_of_fit_ref     1.125
_refine_ls_restrained_S_all     1.125
_refine_ls_number_reflns     7508
_refine_ls_number_parameters     185
_refine_ls_number_restraints     2
_refine_ls_hydrogen_treatment     mixed
_refine_ls_weighting_scheme     calc
_refine_ls_weighting_details
        'calc w=1/[\s^2^(Fo^2^)+(0.0753P)^2^+82.8356P] where P=(Fo^2^+2Fc^2^)/3'
_atom_sites_solution_hydrogens     difmap
_atom_sites_solution_primary     direct
_atom_sites_solution_secondary     difmap
_refine_ls_shift/su_max     0.002
_refine_ls_shift/su_mean     0.000
_refine_diff_density_max     1.542
_refine_diff_density_min     -1.582
_refine_ls_extinction_method     none
_refine_ls_extinction_coef     ?
loop_
    _atom_type_symbol
    _atom_type_description
    _atom_type_scat_dispersion_real
    _atom_type_scat_dispersion_imag
    _atom_type_scat_source
    'C' 'C' 0.0033 0.0016
                         'International Tables Vol C Tables 4.2.6.8 and 6.1.1.4'
    'H' 'H' 0.0000 0.0000
                         'International Tables Vol C Tables 4.2.6.8 and 6.1.1.4'
    'N' 'N' 0.0061 0.0033
                         'International Tables Vol C Tables 4.2.6.8 and 6.1.1.4'
    'O' 'O' 0.0106 0.0060
                         'International Tables Vol C Tables 4.2.6.8 and 6.1.1.4'
    'Cu' 'Cu' 0.3201 1.2651
                         'International Tables Vol C Tables 4.2.6.8 and 6.1.1.4'
    'Br' 'Br' -0.2901 2.4595
                         'International Tables Vol C Tables 4.2.6.8 and 6.1.1.4'
_computing_data_collection     'CrystalClear (Rigaku/MSC, 2004)'
_computing_cell_refinement     'TwinSolve (Rigaku/MSC, 2002)'
_computing_data_reduction     'TwinSolve (Rigaku/MSC, 2002)'
_computing_structure_solution     'SIR92 (Altomare <i>et al.</i>,  1994)'
_computing_structure_refinement     'SHELXL97 (Sheldrick, 2008)'
_computing_molecular_graphics     'CrystalStructure (Rigaku, 2006)'
_computing_publication_material     'publCIF (Westrip, 2008)'
loop_
    _atom_site_type_symbol
    _atom_site_label
    _atom_site_fract_x
    _atom_site_fract_y
    _atom_site_fract_z
    _atom_site_U_iso_or_equiv
    _atom_site_adp_type
    _atom_site_calc_flag
    _atom_site_refinement_flags
    _atom_site_occupancy
    _atom_site_disorder_assembly
    _atom_site_disorder_group
    Br Br1 0.15441(3) 0.62635(7) 0.55691(4) 0.01359(14) Uani d . 1 . .
    Br Br2 0.02135(3) 0.54295(7) 0.38142(4) 0.01492(15) Uani d . 1 . .
    Cu Cu1 0.08934(3) 0.41245(8) 0.50766(5) 0.00990(16) Uani d . 1 . .
    O O1 0.1794(2) 0.2937(5) 0.4473(3) 0.0137(8) Uani d D 1 . .
    H H12 0.165(4) 0.306(9) 0.394(3) 0.014 Uiso d D 1 . .
    O O2 0.2056(2) 0.0447(5) 0.4596(4) 0.0163(9) Uani d D 1 . .
    H H9 0.241(2) 0.052(10) 0.484(6) 0.016 Uiso d D 1 . .
    O O3 0.1174(2) 0.3109(6) 0.2691(4) 0.0216(10) Uani d . 1 . .
    H H10 0.091(5) 0.391(10) 0.270(6) 0.022 Uiso d . 1 . .
    H H11 0.126(4) 0.334(10) 0.215(7) 0.022 Uiso d . 1 . .
    N N1 0.1400(2) 0.2914(6) 0.6142(4) 0.0121(9) Uani d . 1 . .
    N N2 0.0544(2) 0.2175(6) 0.4509(4) 0.0107(9) Uani d . 1 . .
    C C1 0.1432(3) 0.3159(8) 0.7059(5) 0.0199(14) Uani d . 1 . .
    H H1 0.1210 0.3957 0.7238 0.024 Uiso calc R 1 . .
    C C2 0.1773(3) 0.2300(8) 0.7748(5) 0.0208(14) Uani d . 1 . .
    H H2 0.1792 0.2528 0.8379 0.025 Uiso calc R 1 . .
    C C3 0.2088(3) 0.1091(9) 0.7493(5) 0.0231(15) Uani d . 1 . .
    H H3 0.2320 0.0486 0.7951 0.028 Uiso calc R 1 . .
    C C4 0.2058(3) 0.0783(8) 0.6545(5) 0.0168(12) Uani d . 1 . .
    H H4 0.2256 -0.0045 0.6356 0.020 Uiso calc R 1 . .
    C C5 0.1724(3) 0.1751(7) 0.5888(4) 0.0134(11) Uani d . 1 . .
    C C6 0.1666(3) 0.1538(7) 0.4830(4) 0.0103(10) Uani d . 1 . .
    C C7 0.0974(3) 0.1111(6) 0.4443(4) 0.0106(10) Uani d . 1 . .
    C C8 0.0795(3) -0.0259(7) 0.4077(4) 0.0139(11) Uani d . 1 . .
    H H5 0.1098 -0.0990 0.4065 0.017 Uiso calc R 1 . .
    C C9 0.0145(3) -0.0511(7) 0.3725(4) 0.0146(11) Uani d . 1 . .
    H H6 0.0010 -0.1415 0.3465 0.017 Uiso calc R 1 . .
    C C10 -0.0295(3) 0.0584(7) 0.3766(4) 0.0149(12) Uani d . 1 . .
    H H7 -0.0727 0.0438 0.3522 0.018 Uiso calc R 1 . .
    C C11 -0.0078(3) 0.1923(7) 0.4184(5) 0.0137(11) Uani d . 1 . .
    H H8 -0.0374 0.2654 0.4237 0.016 Uiso calc R 1 . .
loop_
    _atom_site_aniso_label
    _atom_site_aniso_U_11
    _atom_site_aniso_U_22
    _atom_site_aniso_U_33
    _atom_site_aniso_U_12
    _atom_site_aniso_U_13
    _atom_site_aniso_U_23
    Br1 0.0089(2) 0.0146(3) 0.0168(3) 0.0002(2) 0.0011(2) -0.0018(2)
    Br2 0.0159(3) 0.0139(3) 0.0133(3) 0.0015(2) -0.0015(2) 0.0027(2)
    Cu1 0.0087(3) 0.0108(3) 0.0095(3) 0.0007(2) -0.0003(2) -0.0002(3)
    O1 0.012(2) 0.020(2) 0.0103(19) -0.0023(17) 0.0046(16) 0.0041(17)
    O2 0.0081(19) 0.018(2) 0.023(2) 0.0049(17) 0.0022(17) -0.0022(18)
    O3 0.019(2) 0.033(3) 0.013(2) -0.002(2) 0.0031(18) 0.008(2)
    N1 0.007(2) 0.017(2) 0.011(2) -0.0003(18) -0.0015(17) 0.0040(19)
    N2 0.010(2) 0.011(2) 0.011(2) 0.0045(18) 0.0031(17) 0.0051(18)
    C1 0.020(3) 0.028(4) 0.013(3) -0.007(3) 0.007(2) -0.009(3)
    C2 0.020(3) 0.032(4) 0.010(3) -0.009(3) 0.001(2) 0.001(3)
    C3 0.012(3) 0.039(4) 0.018(3) 0.003(3) 0.001(2) 0.018(3)
    C4 0.007(2) 0.024(3) 0.019(3) 0.001(2) 0.001(2) 0.009(3)
    C5 0.009(2) 0.018(3) 0.012(3) -0.001(2) 0.001(2) 0.000(2)
    C6 0.003(2) 0.013(3) 0.014(3) 0.0023(19) 0.0003(19) 0.001(2)
    C7 0.012(3) 0.010(3) 0.010(2) 0.003(2) 0.004(2) 0.003(2)
    C8 0.014(3) 0.013(3) 0.016(3) 0.004(2) 0.006(2) 0.002(2)
    C9 0.014(3) 0.015(3) 0.014(3) -0.001(2) 0.000(2) 0.000(2)
    C10 0.010(3) 0.019(3) 0.015(3) -0.005(2) 0.000(2) 0.004(2)
    C11 0.011(3) 0.012(3) 0.017(3) 0.003(2) 0.000(2) 0.005(2)
_geom_special_details
;
All e.s.d.'s (except the e.s.d. in the dihedral angle between two l.s. planes)
are estimated using the full covariance matrix. The cell e.s.d.'s are taken
into account individually in the estimation of e.s.d.'s in distances, angles
and torsion angles; correlations between e.s.d.'s in cell parameters are only
used when they are defined by crystal symmetry. An approximate (isotropic)
treatment of cell e.s.d.'s is used for estimating e.s.d.'s involving l.s.
planes.
;
loop_
    _geom_bond_atom_site_label_1
    _geom_bond_atom_site_label_2
    _geom_bond_site_symmetry_2
    _geom_bond_distance
    _geom_bond_publ_flag
    Br1 Cu1 . 2.4222(10) ?
    Br2 Cu1 . 2.4212(9) ?
    Cu1 N1 . 2.034(5) ?
    Cu1 N2 . 2.041(5) ?
    Cu1 Br2 5_566 3.1138(10) ?
    O1 C6 . 1.423(7) ?
    O1 H12 . 0.78(4) ?
    O2 C6 . 1.378(7) ?
    O2 H9 . 0.77(4) ?
    O3 H10 . 0.92(10) ?
    O3 H11 . 0.86(10) ?
    N1 C1 . 1.335(8) ?
    N1 C5 . 1.353(8) ?
    N2 C11 . 1.339(8) ?
    N2 C7 . 1.349(7) ?
    C1 C2 . 1.367(10) ?
    C1 H1 . 0.9300 ?
    C2 C3 . 1.377(11) ?
    C2 H2 . 0.9300 ?
    C3 C4 . 1.390(10) ?
    C3 H3 . 0.9300 ?
    C4 C5 . 1.392(9) ?
    C4 H4 . 0.9300 ?
    C5 C6 . 1.527(8) ?
    C6 C7 . 1.525(8) ?
    C7 C8 . 1.382(9) ?
    C8 C9 . 1.402(9) ?
    C8 H5 . 0.9300 ?
    C9 C10 . 1.377(9) ?
    C9 H6 . 0.9300 ?
    C10 C11 . 1.403(9) ?
    C10 H7 . 0.9300 ?
    C11 H8 . 0.9300 ?
loop_
    _geom_angle_atom_site_label_1
    _geom_angle_atom_site_label_2
    _geom_angle_atom_site_label_3
    _geom_angle_site_symmetry_1
    _geom_angle_site_symmetry_3
    _geom_angle
    _geom_angle_publ_flag
    N1 Cu1 N2 . . 86.2(2) ?
    N1 Cu1 Br2 . . 175.12(15) ?
    N2 Cu1 Br2 . . 90.21(14) ?
    N1 Cu1 Br1 . . 91.25(15) ?
    N2 Cu1 Br1 . . 165.08(15) ?
    Br2 Cu1 Br1 . . 93.07(3) ?
    N1 Cu1 Br2 . 5_566 91.44(15) ?
    N2 Cu1 Br2 . 5_566 93.91(15) ?
    Br2 Cu1 Br2 . 5_566 85.54(3) ?
    Br1 Cu1 Br2 . 5_566 100.85(3) ?
    C6 O1 H12 . . 114(6) ?
    C6 O2 H9 . . 114(7) ?
    H10 O3 H11 . . 93(8) ?
    C1 N1 C5 . . 117.9(6) ?
    C1 N1 Cu1 . . 125.7(5) ?
    C5 N1 Cu1 . . 116.5(4) ?
    C11 N2 C7 . . 119.3(5) ?
    C11 N2 Cu1 . . 123.6(4) ?
    C7 N2 Cu1 . . 117.1(4) ?
    N1 C1 C2 . . 123.4(7) ?
    N1 C1 H1 . . 118.3 ?
    C2 C1 H1 . . 118.3 ?
    C1 C2 C3 . . 119.0(6) ?
    C1 C2 H2 . . 120.5 ?
    C3 C2 H2 . . 120.5 ?
    C2 C3 C4 . . 119.4(6) ?
    C2 C3 H3 . . 120.3 ?
    C4 C3 H3 . . 120.3 ?
    C3 C4 C5 . . 118.0(7) ?
    C3 C4 H4 . . 121.0 ?
    C5 C4 H4 . . 121.0 ?
    N1 C5 C4 . . 122.3(6) ?
    N1 C5 C6 . . 115.0(5) ?
    C4 C5 C6 . . 122.7(6) ?
    O2 C6 O1 . . 113.3(5) ?
    O2 C6 C7 . . 108.0(5) ?
    O1 C6 C7 . . 109.5(4) ?
    O2 C6 C5 . . 113.5(5) ?
    O1 C6 C5 . . 105.3(5) ?
    C7 C6 C5 . . 107.1(5) ?
    N2 C7 C8 . . 122.5(6) ?
    N2 C7 C6 . . 114.2(5) ?
    C8 C7 C6 . . 123.3(5) ?
    C7 C8 C9 . . 118.0(6) ?
    C7 C8 H5 . . 121.0 ?
    C9 C8 H5 . . 121.0 ?
    C10 C9 C8 . . 119.9(6) ?
    C10 C9 H6 . . 120.1 ?
    C8 C9 H6 . . 120.1 ?
    C9 C10 C11 . . 118.6(6) ?
    C9 C10 H7 . . 120.7 ?
    C11 C10 H7 . . 120.7 ?
    N2 C11 C10 . . 121.7(6) ?
    N2 C11 H8 . . 119.2 ?
    C10 C11 H8 . . 119.2 ?
loop_
    _geom_torsion_atom_site_label_1
    _geom_torsion_atom_site_label_2
    _geom_torsion_atom_site_label_3
    _geom_torsion_atom_site_label_4
    _geom_torsion_site_symmetry_1
    _geom_torsion_site_symmetry_2
    _geom_torsion_site_symmetry_3
    _geom_torsion_site_symmetry_4
    _geom_torsion
    _geom_torsion_publ_flag
    N2 Cu1 N1 C1 . . . . -131.0(6) ?
    Br1 Cu1 N1 C1 . . . . 63.9(5) ?
    N2 Cu1 N1 C5 . . . . 47.9(5) ?
    Br1 Cu1 N1 C5 . . . . -117.3(4) ?
    N1 Cu1 N2 C11 . . . . 131.8(6) ?
    Br1 Cu1 N2 C11 . . . . -147.0(5) ?
    Br2 Cu1 N2 C11 . . . . -44.9(5) ?
    N1 Cu1 N2 C7 . . . . -49.1(5) ?
    Br2 Cu1 N2 C7 . . . . 134.2(4) ?
    C5 N1 C1 C2 . . . . 0.3(10) ?
    Cu1 N1 C1 C2 . . . . 179.1(5) ?
    N1 C1 C2 C3 . . . . -2.1(11) ?
    C1 C2 C3 C4 . . . . 0.8(11) ?
    C2 C3 C4 C5 . . . . 2.2(10) ?
    C1 N1 C5 C4 . . . . 2.9(9) ?
    Cu1 N1 C5 C4 . . . . -176.0(5) ?
    C1 N1 C5 C6 . . . . 179.6(6) ?
    Cu1 N1 C5 C6 . . . . 0.6(7) ?
    C3 C4 C5 N1 . . . . -4.2(10) ?
    C3 C4 C5 C6 . . . . 179.4(6) ?
    N1 C5 C6 O2 . . . . 173.1(5) ?
    C4 C5 C6 O2 . . . . -10.3(9) ?
    N1 C5 C6 O1 . . . . 49.0(7) ?
    C4 C5 C6 O1 . . . . -134.4(6) ?
    N1 C5 C6 C7 . . . . -67.6(7) ?
    C4 C5 C6 C7 . . . . 109.0(7) ?
    C11 N2 C7 C8 . . . . -1.5(9) ?
    Cu1 N2 C7 C8 . . . . 179.3(5) ?
    C11 N2 C7 C6 . . . . 179.7(6) ?
    Cu1 N2 C7 C6 . . . . 0.6(7) ?
    O2 C6 C7 N2 . . . . -171.3(5) ?
    O1 C6 C7 N2 . . . . -47.5(7) ?
    C5 C6 C7 N2 . . . . 66.6(7) ?
    O2 C6 C7 C8 . . . . 10.0(8) ?
    O1 C6 C7 C8 . . . . 133.8(6) ?
    C5 C6 C7 C8 . . . . -112.1(7) ?
    N2 C7 C8 C9 . . . . 3.0(9) ?
    C6 C7 C8 C9 . . . . -178.4(6) ?
    C7 C8 C9 C10 . . . . -2.0(10) ?
    C7 N2 C11 C10 . . . . -1.0(10) ?
    C9 C10 C11 N2 . . . . 1.9(10) ?
loop_
    _geom_hbond_atom_site_label_D
    _geom_hbond_atom_site_label_H
    _geom_hbond_atom_site_label_A
    _geom_hbond_site_symmetry_A
    _geom_hbond_distance_DH
    _geom_hbond_distance_HA
    _geom_hbond_distance_DA
    _geom_hbond_angle_DHA
    O3 H11 Br1 6_565 0.85(6) 2.53(6) 3.361(5) 166(9)
    O2 H9 O1 7_556 0.77(6) 2.21(7) 2.961(7) 147(9)
    O2 H9 Br1 7_556 0.77(6) 2.87(9) 3.411(5) 123(8)
    O3 H10 Br2 . 0.85(6) 2.80(8) 3.542(6) 147(9)
data_global
_journal_date_recd_electronic     2008-06-20
_journal_date_accepted     2008-07-29
_journal_name_full     'Acta Crystallographica, Section E'
_journal_year     2008
_journal_volume     64
_journal_issue      9
_journal_page_first     m1122
_journal_page_last     m1123
_journal_paper_category     QM
_journal_coeditor_code     FJ2132
_publ_contact_author_name     'Barry L. Westcott'
_publ_contact_author_address
;
Department of Chemistry and Biochemistry
Central Connecticut State University
New Britain, CT 06050
;
_publ_contact_author_email     westcottb@ccsu.edu
_publ_contact_author_fax     '860-832-2704'
_publ_contact_author_phone     '860-832-2677'
_publ_section_title
;\
Di-\m-bromido-bis[bromido(di-2-pyridylmethanediol-\k^2^<i>N</i>,<i>N</i>')\
copper(II)] dihydrate
;
loop_
    _publ_author_name
    _publ_author_footnote
    _publ_author_address
    'Westcott, Barry L.' .
;
Department of Chemistry and Biochemistry
Central Connecticut State University
New Britain, CT 06050
USA
;
    'Kopp-Vaughn, Kristin M.' .
;
Department of Chemistry and Biochemistry
Central Connecticut State University
New Britain, CT 06050
USA
;
    'Daniels, Lee M.' .
;
Rigaku Americas Corp.
9009 New Trails Dr.
The Woodlands, TX 77381
USA
;
    'Zeller, Matthias' .
;
Department of Chemistry
Youngstown State University
Youngstown, OH 44555
USA
;
