# Supplementary material for: Di-μ-bromido-bis­[bromido(di-2-pyridylmethane­diol-κ2 N,N′)copper(II)] dihydrate
Source: Acta Crystallogr Sect E Struct Rep Online. 2008 Aug 6;64(Pt 9):m1122–3. doi: 10.1107/S1600536808024203 (PMC2960647; doi:10.1107/S1600536808024203)
Supplement: Supplementary file 2 [file e-64-m1122-Isup2.hkl]

# 
# h,k,l, Fc-squared, Fo-squared, sigma(Fo-squared) and status flag 
# 
data_I
_shelx_title 'bis-cu-dpkoh-br' 
_shelx_refln_list_code          4 
_shelx_F_calc_maximum      502.99 
_exptl_crystal_F_000      1720.00 
_reflns_d_resolution_high  0.7092 
 
loop_ 
 _symmetry_equiv_pos_as_xyz 
 'x, y, z' 
 '-x, y, -z+1/2' 
 'x+1/2, y+1/2, z' 
 '-x+1/2, y+1/2, -z+1/2' 
 '-x, -y, -z' 
 'x, -y, z-1/2' 
 '-x+1/2, -y+1/2, -z' 
 'x+1/2, -y+1/2, z-1/2' 
 
_cell_length_a    21.2685 
_cell_length_b     9.1275 
_cell_length_c    14.4731 
_cell_angle_alpha  90.000 
_cell_angle_beta  100.749 
_cell_angle_gamma  90.000 
 
_shelx_F_squared_multiplier     1.000 
 
loop_ 
 _refln_index_h 
 _refln_index_k 
 _refln_index_l 
 _refln_F_squared_calc 
 _refln_F_squared_meas 
 _refln_F_squared_sigma 
 _refln_observed_status 
   0   0   2   167342.98   167364.50    124.19 o 
   0   0   2    98258.90    92996.88     81.40 o 
   0   0   4       91.01      297.99     48.75 o 
   0   0   4    11388.73    12933.66     48.99 o 
   0   0   4       53.44      362.70     44.94 o 
   0   0   6    12207.22    14129.60     90.78 o 
   0   0   6     7167.72     7925.61     73.39 o 
   0   0   8     9536.74     8980.69    104.78 o 
   0   0   8    16241.85    16263.30    118.97 o 
   0   0  10       12.88      150.20    124.84 o 
   0   0  10       21.93      -69.57    136.23 o 
   0   0  12     5046.64     5917.48    195.37 o 
   0   0  12     8594.84     9473.37    214.92 o 
   0   0  14      891.40     1061.79    163.04 o 
   0   0  14      523.40      587.55    154.15 o 
   0   0  16    26510.35    25334.37    275.83 o 
   0   0  16    15566.10    14136.89    234.62 o 
   0   0  18    12672.08    10378.90    310.14 o 
   0   0  18    21581.60    18678.03    311.47 o 
   0   0  18    26889.01    25135.40    323.50 o 
   0   0  20      403.68      514.56    220.33 o 
   0   0  20      687.51      961.79    284.93 o 
   0   2   0    37115.16    36714.53     57.86 o 
   0   2   1     2610.52     2649.05     33.52 o 
   0   2   1     1532.82     1444.46     18.22 o 
   0   2   2    10286.21    10923.96     56.01 o 
   0   2   2     6039.76     6057.38     47.68 o 
   0   2   3      230.23      388.26     42.17 o 
   0   2   3      135.19      222.03     38.85 o 
   0   2   4    13173.31    12887.21     84.21 o 
   0   2   4    22435.23    21594.79     68.80 o 
   0   2   5    26736.90    26582.56    102.57 o 
   0   2   5    15699.12    15489.60     86.15 o 
   0   2   6     5057.06     5141.68     74.93 o 
   0   2   6     8612.60     8914.28     91.32 o 
   0   2   7     1958.60     1499.65     86.76 o 
   0   2   7     5569.98     5385.64     90.86 o 
   0   2   8    37755.29    37208.70    161.47 o 
   0   2   8    22168.80    21016.66    152.60 o 
   0   2   9     2877.24     2568.45    111.72 o 
   0   2   9     4900.17     4401.37    119.85 o 
   0   2   9     4900.17     9057.44    139.72 o 
   0   2  10     6214.31     6431.12    157.91 o 
   0   2  11    52048.12    54332.58    223.78 o 
   0   2  12      971.67     1006.05    166.45 o 
   0   2  13     6245.43     5807.57    163.56 o 
   0   2  14      447.18      405.92    212.61 o 
   0   2  14      262.57      293.42    160.47 o 
   0   2  15     2443.76     2402.02    187.32 o 
   0   2  15     1434.91     1383.20    183.31 o 
   0   2  16     3366.38     3134.99    227.41 o 
   0   2  16     5733.23     5926.07    264.06 o 
   0   2  17     3227.86     3228.14    358.04 o 
   0   2  17     1895.30     1948.14    228.01 o 
   0   2  18      419.67      976.12    318.12 o 
   0   2  18      714.73      686.41    274.79 o 
   0   2  18      990.76     1217.25    254.63 o 
   0   2  19     2530.00     2171.42    363.96 o 
   0   2  19     1485.54     1674.89    306.56 o 
   0   4   0    27250.44    28459.92     88.31 o 
   0   4   1     5502.53     5238.01     53.16 o 
   0   4   2    16937.74    15830.27     52.55 o 
   0   4   2    28846.37    29010.39     93.76 o 
   0   4   3     7255.30     6864.67     78.80 o 
   0   4   4    72529.50    72151.34    141.58 o 
   0   4   4    21529.41    19038.31    125.42 o 
   0   4   5      287.49      403.92     82.79 o 
   0   4   5      489.62      800.08     81.06 o 
   0   4   6      712.22      870.07     90.08 o 
   0   4   6      418.20      561.32     96.42 o 
   0   4   7    11742.03    11181.98    125.61 o 
   0   4   7     1702.27     1321.50     99.24 o 
   0   4   8     6348.84     5534.62    106.83 o 
   0   4   8    10812.59    10316.10    127.74 o 
   0   4   9     4779.64     4466.89    128.33 o 
   0   4   9     8140.12     8058.46    137.80 o 
   0   4   9     8140.12     8699.42    188.38 o 
   0   4  10     2494.40     2525.10    142.93 o 
   0   4  10     4248.17     4413.91    141.12 o 
   0   4  11    11112.44    11409.83    169.45 o 
   0   4  12     4502.96     4607.69    183.45 o 
   0   4  12     2644.01     2291.54    162.73 o 
   0   4  13        6.33      175.90    169.87 o 
   0   4  13       10.78      171.87    200.25 o 
   0   4  14     5296.35     5146.19    208.11 o 
   0   4  14     3109.86     2946.40    172.91 o 
   0   4  15     2295.07     1934.77    204.62 o 
   0   4  15     1347.60     1406.89    184.32 o 
   0   4  16     3352.16     3297.66    291.96 o 
   0   4  16     1968.29     1991.95    239.28 o 
   0   4  17      259.11      262.88    318.48 o 
   0   4  17      152.14      132.95    219.49 o 
   0   4  18     1030.13      763.66    269.98 o 
   0   4  18     1891.38     1833.10    261.49 o 
   0   4  18     1754.39     1762.51    388.02 o 
   0   4  19     3540.12     3118.34    297.43 o 
   0   4  19     6029.12     4869.87    304.74 o 
   0   6   0    17024.87    18358.22     93.87 o 
   0   6   1     9779.37     9597.55     82.33 o 
   0   6   1    16655.07    15958.56     86.65 o 
   0   6   2     8803.49     8102.20    101.00 o 
   0   6   2     5169.15     5093.89    101.72 o 
   0   6   3    46043.88    42769.71    169.29 o 
   0   6   3    27035.62    26357.83    160.90 o 
   0   6   4     6914.20     6135.57    128.64 o 
   0   6   4     4059.81     3373.24    136.54 o 
   0   6   5     1368.56     1234.27    120.17 o 
   0   6   5      803.58      624.72    139.35 o 
   0   6   6    10022.62    10527.97    146.86 o 
   0   6   6     5884.99     6099.42    138.66 o 
   0   6   7     1114.24     1323.12    136.09 o 
   0   6   7      654.25      808.97    161.41 o 
   0   6   7    13755.46    15040.46    167.82 o 
   0   6   8     8775.05     9085.02    153.83 o 
   0   6   9     1074.67     1313.50    149.35 o 
   0   6   9      631.02      718.44    166.78 o 
   0   6  10      971.93      984.39    168.35 o 
   0   6  10     1655.27     1989.25    215.48 o 
   0   6  11     2818.15     3162.97    169.58 o 
   0   6  12     1992.65     1892.07    190.32 o 
   0   6  12     1170.02     1204.59    216.96 o 
   0   6  13     4961.50     4511.14    207.98 o 
   0   6  13     8449.85     8104.13    258.02 o 
   0   6  14      731.11      955.16    214.46 o 
   0   6  14     1245.13     1466.17    235.12 o 
   0   6  15    10036.19     8652.64    237.13 o 
   0   6  15    17092.46    16842.46    302.22 o 
   0   6  16     2435.33     2281.87    307.18 o 
   0   6  16     1429.96     1762.72    260.34 o 
   0   6  17       34.32      236.96    296.56 o 
   0   6  17       58.46      766.32    331.28 o 
   0   8   0     2579.17     3666.23     98.89 o 
   0   8   1     1640.73     1702.84     81.02 o 
   0   8   2      893.28      888.05    124.09 o 
   0   8   2     1521.32     1477.03    131.37 o 
   0   8   3      190.14      566.40    127.68 o 
   0   8   3      323.82      349.87    123.58 o 
   0   8   4     2397.88     2228.15    192.04 o 
   0   8   5     2021.18     1945.33    144.31 o 
   0   8   5     3442.23     3330.94    153.31 o 
   0   8   6     2091.43     1821.23    133.76 o 
   0   8   6     1228.03     1254.18    178.26 o 
   0   8   7     2774.94     2653.15    153.08 o 
   0   8   7     6137.23     6627.87    202.26 o 
   0   8   7     4725.95     4922.85    190.61 o 
   0   8   8    21395.27    21908.59    254.74 o 
   0   8   8    12562.68    13323.67    226.61 o 
   0   8   9      397.75      389.46    218.10 o 
   0   8  10    11776.00    11930.33    225.95 o 
   0   8  10     6914.52     6881.07    222.02 o 
   0   8  11     1568.71     2196.44    233.00 o 
   0   8  12       24.05      385.49    268.23 o 
   0   8  12       40.96      387.20    300.72 o 
   0   8  13     1234.84     1327.36    256.05 o 
   0   8  13      725.06     1045.77    274.94 o 
   0   8  14      208.95      356.41    245.59 o 
   0   8  14      355.85      567.20    280.21 o 
   0   8  15     2204.58     2177.85    368.51 o 
   0   8  15     3754.58     3119.81    280.11 o 
   0  10   1       43.53      -35.61    149.59 o 
   0  10   1       25.56       -0.66    147.47 o 
   0  10   2      431.60      525.60    152.97 o 
   0  10   2      735.05     1107.16    160.86 o 
   0  10   3      705.70      885.42    143.09 o 
   0  10   4    12219.69    10490.16    140.60 o 
   0  10   4     7175.04     6965.06    163.18 o 
   0  10   5     5473.42     5811.13    213.31 o 
   0  10   5     9321.69     9532.14    169.90 o 
   0  10   6      875.58      858.20    165.19 o 
   0  10   6      514.12      724.24    237.25 o 
   0  10   7     2287.01     3272.09    197.15 o 
   0  10   7     3894.97     3803.06    232.29 o 
   0  10   7     9060.11    10038.63    272.18 o 
   0  10   8     1323.18     1392.18    244.60 o 
   0  10   8      776.93     1130.76    230.32 o 
   0  10   9      228.72      484.60    207.65 o 
   0  10   9      134.30      -67.29    267.16 o 
   0  10  10        6.76      199.78    263.55 o 
   0  10  10       11.52      247.65    236.08 o 
   0  10  11     4082.11     4704.48    276.78 o 
   0  10  12     3931.36     4391.36    330.43 o 
   0  10  12     6695.42     7307.88    288.39 o 
   0  12   0    13873.05    16064.92    240.59 o 
   0  12   1        2.26     -169.85    169.85 o 
   0  12   1        3.86      205.73    146.10 o 
   0  12   2      276.54      256.71    197.67 o 
   0  12   2      162.38      277.43    179.30 o 
   0  12   3        5.29      100.79    180.70 o 
   0  12   3        9.00      655.72    209.31 o 
   0  12   5        5.87      682.86    266.31 o 
   0  12   5       10.00      215.68    183.52 o 
   0  12   6     9000.04     9060.60    290.97 o 
   0  12   6     5284.56     6495.71    376.60 o 
   0  12   7      204.89      565.82    207.16 o 
   0  12   7      348.94      370.65    168.54 o 
   0  12   7      390.94     1057.89    167.75 o 
   1   1 -20      599.64      620.38    226.91 o 
   1   1 -20     1021.23      854.10    296.23 o 
   1   1 -19      339.58      691.72    265.55 o 
   1   1 -19      578.34     1348.33    327.40 o 
   1   1 -18    14671.92    14669.98    274.53 o 
   1   1 -18    11594.23     9264.60    412.89 o 
   1   1 -18     6807.79     6298.07    304.22 o 
   1   1 -17     1494.46     1539.46    229.46 o 
   1   1 -17     2545.18     2443.42    280.19 o 
   1   1 -16     7257.30     6590.23    214.98 o 
   1   1 -15     2198.27     2034.13    174.01 o 
   1   1 -15     1290.76     1245.43    189.63 o 
   1   1 -14      189.19      232.58    163.32 o 
   1   1 -14      322.21      448.97    190.17 o 
   1   1 -13     2633.14     3157.37    143.26 o 
   1   1 -13     1546.11     1362.25    162.70 o 
   1   1 -13     2633.14     2739.30    175.13 o 
   1   1 -12     4295.03     4409.86    162.45 o 
   1   1 -12     2521.92     2684.07    146.52 o 
   1   1 -11     3495.82     3794.96    150.34 o 
   1   1 -10     3069.41     3157.64    121.70 o 
   1   1 -10     5227.45     5203.60    127.11 o 
   1   1  -8    40441.22    39385.56    165.07 o 
   1   1  -8    23745.90    23222.59    135.14 o 
   1   1  -7    28425.18    28742.23    131.52 o 
   1   1  -7    15943.25    13485.41    103.30 o 
   1   1  -6    44656.90    46812.56    137.81 o 
   1   1  -6    26221.22    26507.33    108.12 o 
   1   1  -5    54338.35    57540.75    127.82 o 
   1   1  -5    31905.89    32562.07     99.85 o 
   1   1  -4    22030.51    22585.99     84.19 o 
   1   1  -4    37519.78    37521.20     93.11 o 
   1   1  -4    59550.29    58183.96     94.20 o 
   1   1  -3     9476.78     9965.12     52.23 o 
   1   1  -3     5564.49     5580.94     44.26 o 
   1   1  -2    40824.62    43467.31     68.99 o 
   1   1  -2    23971.02    24008.81     49.64 o 
   1   1  -1     6429.88     6961.14     31.52 o 
   1   1  -1     3775.44     3754.62     25.42 o 
   1   1   1     4509.07     4865.11     25.47 o 
   1   1   1     7679.32     8216.94     27.11 o 
   1   1   2     3806.59     4104.30     31.97 o 
   1   1   2     2235.12     2385.67     27.55 o 
   1   1   3     1471.39     1602.22     35.99 o 
   1   1   4    23012.67    22545.60     69.78 o 
   1   1   4    20758.37    18691.25     73.81 o 
   1   1   4    12188.71    11758.53     72.48 o 
   1   1   5     6724.89     7183.94     67.93 o 
   1   1   6    14979.36    15341.32     98.75 o 
   1   1   6     8795.44     9008.60     85.63 o 
   1   1   7       97.49      181.95     79.84 o 
   1   1   7      623.30      942.81     95.15 o 
   1   1   8     4554.76     4657.05     91.89 o 
   1   1   8     7757.13     7809.26    120.24 o 
   1   1   9     7776.18     7339.56    107.86 o 
   1   1   9    13243.47    12763.33    129.68 o 
   1   1  10     4086.11     4381.03    135.60 o 
   1   1  10     6958.99     6852.62    135.21 o 
   1   1  11    26955.73    26537.95    189.51 o 
   1   1  12      432.23      859.97    159.63 o 
   1   1  12      736.12      769.31    160.81 o 
   1   1  13     5794.12     5714.72    200.62 o 
   1   1  13     3402.14     3193.60    163.28 o 
   1   1  14     1143.98     1162.44    165.69 o 
   1   1  14      671.71      758.81    175.21 o 
   1   1  15      191.55      497.68    261.49 o 
   1   1  15      326.22      290.88    176.46 o 
   1   1  16     6155.59     5766.75    220.99 o 
   1   1  16    10483.48    10550.81    253.78 o 
   1   1  17        9.46      151.15    219.14 o 
   1   1  17       16.12      516.80    257.20 o 
   1   1  18     5689.99     5805.42    350.17 o 
   1   1  18     3341.00     1825.05    436.08 o 
   1   1  18     6253.59     5899.83    272.75 o 
   1   1  19      157.56      216.56    257.18 o 
   1   1  19      268.34      225.72    292.33 o 
   1   3 -19     3397.76     3653.83    323.70 o 
   1   3 -19     1995.06     2716.52    339.40 o 
   1   3 -18      926.68     1208.18    286.93 o 
   1   3 -18      315.52       71.77    291.37 o 
   1   3 -17     4812.97     5041.97    269.69 o 
   1   3 -17     2826.03     2817.08    247.00 o 
   1   3 -16      338.79      389.29    225.43 o 
   1   3 -16      576.99      682.99    238.80 o 
   1   3 -15      143.11      291.67    177.46 o 
   1   3 -15      243.73      411.83    217.11 o 
   1   3 -14      477.67      416.94    194.37 o 
   1   3 -14      280.47      374.31    170.42 o 
   1   3 -12       92.85      181.81    215.66 o 
   1   3 -12       54.52      114.06    143.83 o 
   1   3 -11     2214.42     2291.53    182.11 o 
   1   3 -10     1801.89     1698.69    118.64 o 
   1   3 -10     3068.76     3121.06    135.26 o 
   1   3  -9      342.52      379.45    113.21 o 
   1   3  -9      201.12      263.50     97.42 o 
   1   3  -8     5316.00     4869.98    113.57 o 
   1   3  -7    54731.50    54750.32    160.97 o 
   1   3  -7    45285.33    40131.85    163.25 o 
   1   3  -7    26590.22    25702.27    154.81 o 
   1   3  -6      728.00      785.70     70.38 o 
   1   3  -5    26733.00    26349.97    108.25 o 
   1   3  -4    15349.27    14999.78     91.08 o 
   1   3  -4    26141.07    23777.25     53.62 o 
   1   3  -3      588.31      497.15     50.22 o 
   1   3  -3      345.44      322.42     52.74 o 
   1   3  -2     2841.35     2409.93     48.11 o 
   1   3  -2     4839.05     4176.18     42.00 o 
   1   3  -1     6157.58     6483.97     44.17 o 
   1   3  -1    10486.86    10972.83     48.77 o 
   1   3   0       88.73      124.51     25.02 o 
   1   3   1     3516.93     3616.71     39.24 o 
   1   3   1     2065.04     2284.15     54.24 o 
   1   3   2     4962.42     5311.96     51.40 o 
   1   3   2     2913.79     3208.15     48.08 o 
   1   3   3    13979.41    13706.31     71.36 o 
   1   3   3     8208.30     7433.04     70.00 o 
   1   3   4     3829.36     3694.65     18.97 o 
   1   3   4     2248.49     1932.75     77.70 o 
   1   3   4    14684.37    14743.44     80.04 o 
   1   3   5     3036.20     3341.93     80.28 o 
   1   3   5     5170.90     5804.53     76.31 o 
   1   3   6     1417.71     1377.50     83.29 o 
   1   3   6     2414.47     2531.16     83.66 o 
   1   3   7     2891.58     2946.32     99.49 o 
   1   3   7     1288.55     1129.69     97.05 o 
   1   3   8    15045.05    14273.58    130.11 o 
   1   3   8     8834.01     8465.50    119.38 o 
   1   3   9    27530.33    26047.12    174.16 o 
   1   3   9    16165.00    14907.85    138.23 o 
   1   3  10     1931.44     1872.60    130.27 o 
   1   3  10     3289.40     3222.54    138.63 o 
   1   3  11    38549.48    36617.98    205.62 o 
   1   3  12     3561.83     3896.05    181.18 o 
   1   3  12     2091.40     1875.43    165.48 o 
   1   3  13    14229.19    13633.23    199.86 o 
   1   3  13     8354.96     7703.76    182.87 o 
   1   3  14     9184.21     8919.72    191.54 o 
   1   3  15       28.42      -19.98    197.69 o 
   1   3  15       16.69      249.10    236.05 o 
   1   3  16        1.24      182.34    233.07 o 
   1   3  16        2.12      209.44    222.28 o 
   1   3  17      150.20      108.75    221.85 o 
   1   3  17      255.81      342.29    262.88 o 
   1   3  18      287.65      225.39    263.10 o 
   1   3  18      250.71      130.99    266.19 o 
   1   3  18      147.21      267.32    279.87 o 
   1   3  19      801.88      981.68    302.66 o 
   1   3  19     1365.67     1725.25    306.81 o 
   1   5 -18     3391.45     3715.21    335.06 o 
   1   5 -18     2522.01     2029.04    282.10 o 
   1   5 -18     1480.85     1830.10    319.01 o 
   1   5 -17      304.31      183.82    295.42 o 
   1   5 -17      518.27      777.32    270.28 o 
   1   5 -16      201.74      338.65    241.84 o 
   1   5 -16      343.58      272.02    269.42 o 
   1   5 -15     8199.79     7687.71    225.55 o 
   1   5 -15     4814.68     4584.46    252.99 o 
   1   5 -14      604.16      815.35    176.77 o 
   1   5 -14     1028.93     1026.78    197.99 o 
   1   5 -13      773.32      667.21    208.39 o 
   1   5 -13     1317.02     7530.16    174.03 o 
   1   5 -13     1317.02     1175.21    214.23 o 
   1   5 -12      797.93      702.88    170.41 o 
   1   5 -12     1358.94     1574.78    196.76 o 
   1   5 -10      244.13      470.24    175.75 o 
   1   5 -10      143.34      179.51    144.71 o 
   1   5  -9    19773.33    21969.95    209.69 o 
   1   5  -9    11610.32    12551.54    161.06 o 
   1   5  -8      325.29      308.61    112.32 o 
   1   5  -8      554.00      585.30    125.82 o 
   1   5  -7     1157.48     2857.01     76.38 o 
   1   5  -7    14206.25    14356.29    140.05 o 
   1   5  -7     1971.28     2207.86    117.34 o 
   1   5  -6    19894.45    20200.50    153.79 o 
   1   5  -6    11681.44    11582.40    126.81 o 
   1   5  -5      775.85      916.56     86.32 o 
   1   5  -5      455.56      517.61     97.37 o 
   1   5  -4    32404.09    25203.71    150.85 o 
   1   5  -4    87590.91    89537.66    185.09 o 
   1   5  -4    55186.82    52596.04    185.96 o 
   1   5  -3     2362.07     2747.05     89.97 o 
   1   5  -3     4022.81     4304.49     85.39 o 
   1   5  -2    48079.77    44901.42    122.65 o 
   1   5  -2    28231.03    26721.54    121.73 o 
   1   5  -1      577.01      776.69     94.20 o 
   1   5  -1      982.69     1103.57     79.07 o 
   1   5   1    29168.20    29254.08    124.10 o 
   1   5   1    49675.85    46785.37    127.74 o 
   1   5   2     6989.70     7264.36     69.27 o 
   1   5   2    11904.03    11898.57     90.96 o 
   1   5   3    35612.55    33268.92    150.26 o 
   1   5   3    60651.11    57845.36    168.09 o 
   1   5   4      554.14      572.80     78.22 o 
   1   5   4        1.44       -2.41     96.12 o 
   1   5   4        2.45       34.12     76.38 o 
   1   5   5       19.51       56.05    108.19 o 
   1   5   5       11.45      125.59     99.72 o 
   1   5   6      657.09      743.00    115.80 o 
   1   5   7     7049.72     6397.29    105.29 o 
   1   5   7    19628.31    18743.38    158.81 o 
   1   5   7    12006.25    11574.08    147.29 o 
   1   5   8     2016.35     2229.81    122.25 o 
   1   5   8     1183.94     1187.44    123.89 o 
   1   5   9      849.49      837.70    140.86 o 
   1   5   9     1446.75     1649.30    136.54 o 
   1   5  10     1255.74     1292.58    160.59 o 
   1   5  10     2138.62     2100.16    151.72 o 
   1   5  11     2104.68     2163.49    160.07 o 
   1   5  12    11906.74    11587.32    211.59 o 
   1   5  12     6991.29     6604.64    195.42 o 
   1   5  13      721.83      858.73    202.89 o 
   1   5  14     3777.91     3545.48    229.40 o 
   1   5  14     6434.09     6177.37    208.55 o 
   1   5  15      788.24      736.60    195.58 o 
   1   5  15     1342.43     1286.29    200.27 o 
   1   5  16      628.24     1039.14    263.37 o 
   1   5  16      368.89      803.49    233.14 o 
   1   5  17     1275.21     1353.26    286.73 o 
   1   5  17     2171.80     2719.60    299.61 o 
   1   5  18       75.53      404.14    296.87 o 
   1   5  18       40.96      375.01    296.48 o 
   1   5  18       69.76      -69.31    227.32 o 
   1   7 -16      850.19      682.95    292.00 o 
   1   7 -16     1447.94     1416.37    311.21 o 
   1   7 -15     5094.63     4587.43    235.43 o 
   1   7 -14     1126.07     1315.75    269.76 o 
   1   7 -14     1917.79     2237.28    230.85 o 
   1   7 -13     3420.98     3220.58    250.82 o 
   1   7 -13     2008.70     1802.91    210.17 o 
   1   7 -12     5467.85     5699.14    248.59 o 
   1   7 -12     9312.19     9608.86    223.60 o 
   1   7 -11     8792.29     8495.14    247.11 o 
   1   7 -10    10231.80    11077.95    210.32 o 
   1   7 -10    17425.60    17852.24    236.92 o 
   1   7  -9     2968.11     3081.36    194.71 o 
   1   7  -9     5054.94     5048.28    184.75 o 
   1   7  -8     8616.49     8504.69    179.82 o 
   1   7  -8     5059.35     5091.53    178.52 o 
   1   7  -7      282.41      264.48    147.52 o 
   1   7  -7      566.30      799.66    158.41 o 
   1   7  -7      165.82       24.39    127.84 o 
   1   7  -6      301.74       46.44    144.07 o 
   1   7  -6      177.17      369.04    144.95 o 
   1   7  -5      237.95      292.20    204.17 o 
   1   7  -5      405.26      394.45    137.09 o 
   1   7  -4     1115.71     1156.01    108.27 o 
   1   7  -4      655.11      663.51    133.13 o 
   1   7  -3     8232.90     8268.24    146.30 o 
   1   7  -3    14021.31    13981.68    139.59 o 
   1   7  -2      327.73      305.24    110.44 o 
   1   7  -2      558.14      695.57     74.86 o 
   1   7  -1     1178.46     1316.98     82.47 o 
   1   7  -1     2007.01     1869.70    101.83 o 
   1   7   0     2704.62     3331.90     89.20 o 
   1   7   1     8468.85     9364.85    119.43 o 
   1   7   1    14423.15    13369.42     93.30 o 
   1   7   2     3409.45     3392.27     54.13 o 
   1   7   2     5806.57     5601.44     99.57 o 
   1   7   3    11640.08    12278.05    156.81 o 
   1   7   3    19824.01    19372.29    137.79 o 
   1   7   4     4853.93     4027.63    125.59 o 
   1   7   4     8266.64     7582.21    117.55 o 
   1   7   5     1751.92     1667.98    142.47 o 
   1   7   5     2983.66     2764.10    136.27 o 
   1   7   6     6761.20     6708.12    159.84 o 
   1   7   6    11514.88    11822.01    164.92 o 
   1   7   7    29938.88    30933.50    222.44 o 
   1   7   7    15384.57    14031.48    208.98 o 
   1   7   8    17167.58    16484.30    192.69 o 
   1   7   8    10080.30    10041.73    192.35 o 
   1   7   9     3932.64     4047.05    170.40 o 
   1   7   9     2309.13     2710.41    185.27 o 
   1   7  10     3637.78     3708.77    239.04 o 
   1   7  10     2136.00     1915.00    205.34 o 
   1   7  11      264.28      561.33    235.51 o 
   1   7  12      359.73      810.55    218.76 o 
   1   7  12      211.22      348.15    227.61 o 
   1   7  13     6055.06     5859.98    250.42 o 
   1   7  13     3555.36     3278.26    248.97 o 
   1   7  14     1692.15     2032.59    301.02 o 
   1   7  14      993.58      956.24    228.53 o 
   1   7  15     5382.96     4121.21    239.90 o 
   1   7  16      193.76      439.85    314.90 o 
   1   9 -14      129.32     -202.08    267.15 o 
   1   9 -14      220.23      435.29    259.44 o 
   1   9 -13       66.70     -133.96    286.46 o 
   1   9 -13       66.70     -245.83    245.83 o 
   1   9 -13       39.17      -45.40    266.15 o 
   1   9 -12       42.29       21.31    280.42 o 
   1   9 -12       72.02      -28.80    284.58 o 
   1   9 -11     6502.17     6951.87    265.64 o 
   1   9 -10      502.86      840.71    233.99 o 
   1   9 -10      856.41      983.02    253.03 o 
   1   9  -8     1455.48     1412.59    209.51 o 
   1   9  -8     2478.80     2777.81    224.93 o 
   1   9  -7     6819.47     7054.29    263.78 o 
   1   9  -7    12664.84    13303.76    235.93 o 
   1   9  -7    11614.13    10589.13    218.71 o 
   1   9  -6     1163.80     1197.77    174.93 o 
   1   9  -6      683.35      584.90    199.13 o 
   1   9  -5     2839.60     3155.96    200.30 o 
   1   9  -5     1667.33     1789.77    177.09 o 
   1   9  -4     6020.09     4969.19    173.17 o 
   1   9  -4    10252.71     8913.30    159.05 o 
   1   9  -3     2661.97     2484.23    140.10 o 
   1   9  -2     7225.34     8086.18    129.37 o 
   1   9  -2     4242.51     4256.35    178.27 o 
   1   9  -1    19937.20    19140.73    147.95 o 
   1   9  -1    11706.54    11599.67     99.77 o 
   1   9   0      218.83      415.46     78.40 o 
   1   9   1     3169.88     3698.46    131.61 o 
   1   9   1     5398.56     3850.76    113.21 o 
   1   9   2      237.15      349.66    137.92 o 
   1   9   2      139.25       62.00    159.92 o 
   1   9   3      295.07      340.68    155.82 o 
   1   9   3      502.53      593.27    143.78 o 
   1   9   4       75.83      248.59    152.04 o 
   1   9   4       44.52     -180.23    184.17 o 
   1   9   5     6096.57     5997.14    192.49 o 
   1   9   6        6.72      103.34    207.03 o 
   1   9   6       11.44      188.66    197.24 o 
   1   9   7     8337.45     8467.64    212.43 o 
   1   9   8      618.69      790.62    214.83 o 
   1   9   8     1053.67     1141.67    198.39 o 
   1   9   9       13.77      193.81    245.80 o 
   1   9   9       23.46      -93.31    207.48 o 
   1   9  10      174.30       -7.76    223.33 o 
   1   9  10      102.35      395.02    250.29 o 
   1   9  11     1471.35     1546.22    262.21 o 
   1   9  12     2621.94     2853.01    292.42 o 
   1   9  12     4465.38     4629.28    304.74 o 
   1   9  13      659.90      391.77    270.98 o 
   1   9  13     1123.87     1182.91    291.32 o 
   1   9  14     2998.67     2967.86    291.17 o 
   1  11 -10     1999.78     2359.15    299.55 o 
   1  11 -10     1174.21     1179.31    333.50 o 
   1  11  -9       62.02      -59.71    204.83 o 
   1  11  -9       62.02      201.68    273.96 o 
   1  11  -9       36.41      448.47    238.12 o 
   1  11  -8       56.55      156.26    324.89 o 
   1  11  -8       96.31      353.83    237.03 o 
   1  11  -7     1101.69     1296.36    179.51 o 
   1  11  -7     2220.41     2098.27    221.26 o 
   1  11  -7     1876.27     1332.21    187.98 o 
   1  11  -6      643.58      727.00    196.99 o 
   1  11  -6     1096.07     1330.84    218.76 o 
   1  11  -5     2100.12     2062.68    182.37 o 
   1  11  -5     1233.13     2083.05    214.48 o 
   1  11  -4     4114.97     3179.43    139.96 o 
   1  11  -4     2416.19     2422.82    168.17 o 
   1  11  -3        0.97      -16.41    199.92 o 
   1  11  -3        0.57      263.43    214.33 o 
   1  11  -2      210.69      506.48    205.19 o 
   1  11  -2      123.71      411.78    222.92 o 
   1  11  -1      658.45      782.11    160.88 o 
   1  11  -1     1121.39     1622.02    357.60 o 
   1  11   1     1473.35     1959.98    157.99 o 
   1  11   1      865.11      810.79    245.32 o 
   1  11   2     1077.62     1232.90    179.10 o 
   1  11   2     1835.27     1569.90    167.67 o 
   1  11   3      898.18     1024.23    186.14 o 
   1  11   3     1529.67     1651.85    196.37 o 
   1  11   4    21345.56    18748.96    214.63 o 
   1  11   4    12533.49    13007.88    255.80 o 
   1  11   5     1350.11     1576.99    238.88 o 
   1  11   5     2299.35     2570.15    170.70 o 
   1  11   6     7592.95     8228.91    261.93 o 
   1  11   6    12931.41    11902.62    195.78 o 
   1  11   7      770.83     1088.02    257.70 o 
   1  11   7     1266.97     1433.31    317.37 o 
   1  11   7      452.61      808.56    220.32 o 
   1  11   8      227.64      348.74    299.68 o 
   1  11   8      387.70      597.51    278.39 o 
   1  11   9      327.28      952.29    315.37 o 
   1  11   9      557.39     1042.80    260.59 o 
   1  11  10       16.01      207.07    247.02 o 
   1  11  10        9.40      340.81    355.80 o 
   2   0 -20      148.39      329.79    215.74 o 
   2   0 -20      252.73     -140.16    417.94 o 
   2   0 -18     5813.28     6109.16    297.08 o 
   2   0 -18     3182.86     2593.51    280.88 o 
   2   0 -16    14615.15    14502.69    260.17 o 
   2   0 -14     1584.98     1397.44    161.08 o 
   2   0 -14      930.65      970.38    154.51 o 
   2   0 -12     4640.40     4301.50    174.56 o 
   2   0 -12     2724.70     2428.15    174.28 o 
   2   0 -10     5445.99     4750.94    119.10 o 
   2   0 -10     9274.97     9728.07    152.78 o 
   2   0  -8    51753.54    61602.65    183.96 o 
   2   0  -8    88140.53    84963.92    222.37 o 
   2   0  -6     7105.21     6005.27     76.07 o 
   2   0  -4    11297.72    11505.32     56.98 o 
   2   0  -4    19240.95    20792.99    104.20 o 
   2   0  -4    19294.38    21247.07     77.36 o 
   2   0  -2    20031.36    21166.70     46.45 o 
   2   0  -2    11761.83    13148.55     38.27 o 
   2   0   2       18.58     1085.52     27.00 o 
   2   0   4    98372.49    78818.72    148.18 o 
   2   0   4    57761.45    60071.72    138.84 o 
   2   0   4   213009.69   196296.03    209.68 o 
   2   0   6     2974.17     2831.52     80.69 o 
   2   0   6     1746.34     1681.25     65.76 o 
   2   0   8    27215.46    27007.35    137.16 o 
   2   0   8    15980.12    16499.97    130.81 o 
   2   0  10    38660.43    39287.11    196.36 o 
   2   0  12     1246.76     1434.75    181.52 o 
   2   0  12      732.06     1168.72    150.73 o 
   2   0  14        1.64       96.88    170.33 o 
   2   0  14        2.79      370.42    198.04 o 
   2   0  16      890.06     1057.34    250.98 o 
   2   0  16      522.61      564.15    213.21 o 
   2   0  18       98.88      567.38    259.51 o 
   2   0  18      282.60      639.94    244.53 o 
   2   2 -20      821.26      725.92    274.15 o 
   2   2 -20      482.22      673.98    245.29 o 
   2   2 -20      821.26     3060.55    261.81 o 
   2   2 -19     4240.48     4096.60    354.84 o 
   2   2 -19     2489.89     2041.49    275.35 o 
   2   2 -18     2620.28     2847.03    280.17 o 
   2   2 -18     4887.80     4945.01    274.73 o 
   2   2 -18     4462.54     3602.54    274.87 o 
   2   2 -17      866.20     1087.02    240.17 o 
   2   2 -17     1475.20     1852.84    287.84 o 
   2   2 -16     6437.24     6852.08    269.58 o 
   2   2 -16     3779.76     3785.44    255.39 o 
   2   2 -15     1181.55     1032.76    187.62 o 
   2   2 -15     2012.27     1867.72    202.65 o 
   2   2 -14      253.28      270.61    157.11 o 
   2   2 -14      431.35      563.95    193.20 o 
   2   2 -13     8537.22    18069.19    167.29 o 
   2   2 -13     5012.80     5564.48    169.05 o 
   2   2 -13     8537.22     9096.85    189.54 o 
   2   2 -12     6421.96     6495.82    155.31 o 
   2   2 -12    10937.13    10975.03    196.01 o 
   2   2 -11    17240.84    18649.20    180.21 o 
   2   2 -10     8026.07     7985.19    140.14 o 
   2   2  -9    36913.37    39923.52    162.03 o 
   2   2  -9    21674.45    21381.29    137.79 o 
   2   2  -9    36913.37    37321.30    172.85 o 
   2   2  -8    45369.10    47276.82    176.78 o 
   2   2  -8    26639.41    27508.02    149.68 o 
   2   2  -7    67754.14    69425.64    175.52 o 
   2   2  -7    25065.51    21889.58    146.86 o 
   2   2  -6     3695.92     3921.23     73.64 o 
   2   2  -6     6294.45     7094.30     91.10 o 
   2   2  -5    13700.14    14268.93     84.28 o 
   2   2  -5     8044.32     7830.71     77.31 o 
   2   2  -4    44575.31    50370.22    106.02 o 
   2   2  -4    31402.00    31654.23    111.12 o 
   2   2  -4    18438.33    18825.22     83.94 o 
   2   2  -3    27591.31    29634.29     87.57 o 
   2   2  -3    16200.81    14858.27     68.18 o 
   2   2  -2     2705.91     2660.61     40.64 o 
   2   2  -2     1588.83     1431.15     33.49 o 
   2   2  -1    54667.15    55293.73     97.78 o 
   2   2  -1    32098.95    34303.23     58.26 o 
   2   2   0    72124.05    82883.88     75.76 o 
   2   2   1     3582.43     4112.05     30.20 o 
   2   2   1     2103.50     2591.80     54.98 o 
   2   2   2     5277.90     5882.58     41.72 o 
   2   2   2     3099.03     3419.09     39.94 o 
   2   2   3    20566.31    20812.46     70.60 o 
   2   2   3    12075.94    12148.53     65.95 o 
   2   2   4    18210.49    16380.63     86.34 o 
   2   2   4    10692.67     9588.74     69.17 o 
   2   2   5    25768.52    26271.58     98.11 o 
   2   2   5    43885.90    45353.71    124.39 o 
   2   2   6     6891.70     7144.45     79.53 o 
   2   2   6    11737.14    12279.87     97.36 o 
   2   2   7    10650.24     8314.42    114.34 o 
   2   2   7    22214.08    20434.69    113.00 o 
   2   2   8     6704.72     6904.52    115.07 o 
   2   2   8    11418.70    11547.64    118.39 o 
   2   2   9    36306.86    35782.48    162.62 o 
   2   2   9    61833.56    60582.21    203.95 o 
   2   2  10     4548.95     4485.44    136.39 o 
   2   2  10     2671.01     2548.65    128.60 o 
   2   2  11    18684.17    18423.30    194.20 o 
   2   2  12     1730.95     1735.63    174.28 o 
   2   2  12     1016.36      996.52    148.65 o 
   2   2  13     1685.16     1853.80    178.66 o 
   2   2  13      989.48     1080.56    161.48 o 
   2   2  14     3924.85     3517.79    203.31 o 
   2   2  14     2304.56     2166.76    168.47 o 
   2   2  15     1660.88     1540.31    229.49 o 
   2   2  15     2828.61     2434.63    192.44 o 
   2   2  16     1694.26     1414.84    219.84 o 
   2   2  16     2885.47     2764.48    256.04 o 
   2   2  17      224.31      469.44    256.58 o 
   2   2  18      754.30      927.42    251.34 o 
   2   2  18      825.94     1333.67    366.16 o 
   2   2  18      442.90      570.60    389.89 o 
   2   2  19      618.67      885.10    302.59 o 
   2   2  19      363.26      433.11    265.53 o 
   2   4 -19     1810.82     1715.55    286.71 o 
   2   4 -19     3083.97     3153.97    297.91 o 
   2   4 -18      152.15      266.16    280.04 o 
   2   4 -18       50.83     -311.03    409.27 o 
   2   4 -18       86.56      557.61    385.07 o 
   2   4 -17      857.11      751.16    266.04 o 
   2   4 -17      503.27      585.15    238.57 o 
   2   4 -16     3338.01     2914.66    245.63 o 
   2   4 -16     1959.98     1560.16    248.14 o 
   2   4 -15     6240.21     5646.73    212.65 o 
   2   4 -15     3664.07     3377.15    183.32 o 
   2   4 -14      210.84      211.62    161.73 o 
   2   4 -13     3293.40    10372.21    200.43 o 
   2   4 -13     1933.79     1709.34    174.65 o 
   2   4 -13     3293.40     3170.02    201.29 o 
   2   4 -12       12.87       56.14    163.99 o 
   2   4 -11     3081.98     3166.18    148.05 o 
   2   4 -10      412.11      406.50    123.66 o 
   2   4 -10      701.86      735.23    152.22 o 
   2   4  -9     1094.20     2081.51    152.44 o 
   2   4  -9      642.48      893.74    130.35 o 
   2   4  -8      850.68      708.17    118.56 o 
   2   4  -8     1448.78     1332.71    112.16 o 
   2   4  -7    21238.74    20227.48    137.57 o 
   2   4  -7    57410.07    59887.32    179.68 o 
   2   4  -7    36171.32    36279.65    175.30 o 
   2   4  -6    39521.06    40995.36    155.14 o 
   2   4  -5    41240.32    41487.63    137.55 o 
   2   4  -5    24215.11    23867.00    130.67 o 
   2   4  -4    82607.30    81970.05    147.46 o 
   2   4  -4    61077.89    52927.84    163.88 o 
   2   4  -3     6693.34     6960.65     80.31 o 
   2   4  -2     8992.51     9103.30     71.96 o 
   2   4  -2    15314.98    15439.61     65.23 o 
   2   4  -1      669.75      914.10     46.72 o 
   2   4  -1      393.26      515.12     36.33 o 
   2   4   1    12035.28    13517.91     86.24 o 
   2   4   1    20497.08    20204.58     66.11 o 
   2   4   2    12224.89    12893.95     78.42 o 
   2   4   2    20819.99    21509.04     80.02 o 
   2   4   3    33098.13    32743.75    108.20 o 
   2   4   4     7059.58     7189.76     89.25 o 
   2   4   4     2631.38     2366.59     65.77 o 
   2   4   4     1545.07     1535.15     74.61 o 
   2   4   5      914.44     1212.82     71.01 o 
   2   4   5      536.93      663.69     71.54 o 
   2   4   6     1284.53     1313.79     99.88 o 
   2   4   6     2187.67     2134.46     84.36 o 
   2   4   7       80.87      109.23     84.50 o 
   2   4   7      137.74      265.00     78.47 o 
   2   4   7      397.01      484.08    114.99 o 
   2   4   8     1468.29     1324.25    110.81 o 
   2   4   8      862.14      827.27    113.41 o 
   2   4   9     5357.86     5225.58    138.98 o 
   2   4   9     9124.88     8830.81    133.59 o 
   2   4  10     2214.38     2106.31    149.78 o 
   2   4  10     1300.22     1423.51    145.76 o 
   2   4  11    41022.99    40838.44    244.81 o 
   2   4  12    11892.85    11789.70    194.55 o 
   2   4  12     6983.13     6784.66    191.99 o 
   2   4  13     2596.91     2338.48    171.26 o 
   2   4  13     4422.75     4326.36    204.84 o 
   2   4  14     5291.79     5471.14    236.23 o 
   2   4  15       51.10      250.06    196.86 o 
   2   4  15       87.03      179.58    200.18 o 
   2   4  16      375.52      696.84    225.01 o 
   2   4  16      220.49      263.16    234.47 o 
   2   4  17      482.27      517.37    266.31 o 
   2   4  17      283.17      469.20    237.75 o 
   2   4  18     1193.15     1328.15    233.09 o 
   2   4  18      700.58      621.62    368.70 o 
   2   4  18     4340.96     4781.15    403.73 o 
   2   6 -17      905.11     1273.25    285.45 o 
   2   6 -17     1541.48     1605.00    282.09 o 
   2   6 -16     2065.55     2262.47    280.68 o 
   2   6 -16     3517.81     3371.60    331.85 o 
   2   6 -15     4304.79     3810.76    222.17 o 
   2   6 -15     2527.65     2465.44    222.41 o 
   2   6 -14     3964.24     4117.30    210.33 o 
   2   6 -14     2327.68     2332.00    201.97 o 
   2   6 -13      135.87       36.12    233.42 o 
   2   6 -13      231.40      318.32    210.46 o 
   2   6 -12     1628.92     1860.13    230.37 o 
   2   6 -12      956.46      935.06    188.56 o 
   2   6 -11    24980.33    25720.19    220.97 o 
   2   6 -10     4021.64     4224.73    185.51 o 
   2   6 -10     6849.19     7033.97    186.51 o 
   2   6  -9     9188.08     9569.46    176.50 o 
   2   6  -9    15648.05    24772.88    225.83 o 
   2   6  -9    15648.05    15439.88    198.48 o 
   2   6  -8     5912.33     6202.72    162.65 o 
   2   6  -8     3471.55     3574.93    144.69 o 
   2   6  -7      135.17      565.61    113.45 o 
   2   6  -7      230.21      387.49    135.37 o 
   2   6  -7      365.38      525.61    153.27 o 
   2   6  -6     2410.31     2521.37    127.33 o 
   2   6  -6     1415.26     1526.79    133.93 o 
   2   6  -5     3666.18     3629.68    130.29 o 
   2   6  -5     6243.80     6370.36    127.42 o 
   2   6  -4     1703.89     1408.82    132.47 o 
   2   6  -4     1000.47     1000.06    130.35 o 
   2   6  -3      718.83      896.71    111.93 o 
   2   6  -3      422.08      696.60    108.62 o 
   2   6  -2     2847.62     2888.12     95.86 o 
   2   6  -2     4849.72     4783.33     70.55 o 
   2   6  -1      818.65      914.02     57.47 o 
   2   6  -1     1394.23     1614.06     68.37 o 
   2   6   1    29468.23    30670.78    108.84 o 
   2   6   1    17302.88    20655.21    136.74 o 
   2   6   2     5095.66     5078.01     93.56 o 
   2   6   2     2992.02     3027.75     63.34 o 
   2   6   3    11858.25    11314.81    119.68 o 
   2   6   3     6962.82     6710.65     97.22 o 
   2   6   4      802.33      845.96    131.55 o 
   2   6   4      471.11      769.66     60.69 o 
   2   6   5     8184.93     7598.45    150.79 o 
   2   6   5    13939.61    13198.67    134.40 o 
   2   6   6      776.50     1016.07    128.57 o 
   2   6   6      455.94      537.39    170.83 o 
   2   6   7    30198.70    21543.93    128.96 o 
   2   6   7    51430.86    54075.84    228.08 o 
   2   6   8        3.21      150.93    127.85 o 
   2   6   8        1.89      172.61    146.39 o 
   2   6   9     4975.54     4914.93    172.51 o 
   2   6   9     2921.49     2490.80    158.55 o 
   2   6  10        0.26      140.47    161.30 o 
   2   6  10        0.15       21.18    176.63 o 
   2   6  11     4093.48     4449.21    205.14 o 
   2   6  12      592.69      770.18    173.52 o 
   2   6  12     1009.41     1352.14    185.18 o 
   2   6  13        7.31      405.17    207.76 o 
   2   6  13       12.44      228.99    222.20 o 
   2   6  14     1707.48     1579.13    261.46 o 
   2   6  14     1002.58      693.37    197.60 o 
   2   6  15      227.97      481.11    242.00 o 
   2   6  15      133.86      261.83    218.07 o 
   2   6  16       85.11      284.42    242.23 o 
   2   6  16       49.97      240.92    263.09 o 
   2   6  17     1927.72     2330.06    327.95 o 
   2   6  17     1131.90     1308.72    336.71 o 
   2   8 -15      556.53      697.96    276.31 o 
   2   8 -15      326.78      306.63    245.27 o 
   2   8 -14     3002.90     3104.53    250.40 o 
   2   8 -14     1763.22     2197.79    258.78 o 
   2   8 -13       55.84      187.29    262.05 o 
   2   8 -13       32.79       38.10    274.95 o 
   2   8 -12     1044.63     1274.75    263.10 o 
   2   8 -12      613.38      529.80    255.14 o 
   2   8 -11    12775.21    13308.98    280.73 o 
   2   8 -10      622.57      475.76    211.94 o 
   2   8 -10     1060.29     1295.96    222.57 o 
   2   8  -9     6544.98    18779.53    258.05 o 
   2   8  -9     6544.98     6429.22    224.52 o 
   2   8  -9     3843.02     3808.39    207.52 o 
   2   8  -8      520.02      636.53    200.27 o 
   2   8  -8      305.34      283.72    197.66 o 
   2   8  -7      135.16      116.09    162.99 o 
   2   8  -7      365.36      471.45    203.72 o 
   2   8  -7      230.19      136.34    164.11 o 
   2   8  -6     4743.81     4276.81    164.76 o 
   2   8  -6     8079.10     7724.75    187.40 o 
   2   8  -5      451.80      397.64    146.80 o 
   2   8  -5      265.28      241.17    191.28 o 
   2   8  -4    10424.25     9446.66    160.33 o 
   2   8  -4    17753.35    16071.29    204.76 o 
   2   8  -3    11340.00    11744.66    139.33 o 
   2   8  -3     6658.52     6784.58    175.67 o 
   2   8  -2      342.42      558.91    156.28 o 
   2   8  -2      583.17      581.60    100.39 o 
   2   8  -1    10784.38    10934.10     87.49 o 
   2   8  -1    18366.68    17327.69     86.18 o 
   2   8   0    17706.12    19672.60    117.09 o 
   2   8   1     3154.80     3447.89     74.58 o 
   2   8   1     5372.88     5612.30     97.31 o 
   2   8   2     4195.58     4577.77     82.02 o 
   2   8   2     7145.41     7080.75    118.47 o 
   2   8   3      506.65      980.74    142.57 o 
   2   8   3      862.87      947.27    107.23 o 
   2   8   4      902.10      841.36    182.62 o 
   2   8   4     1536.36     1476.57    112.21 o 
   2   8   5    16173.02    15945.69    169.37 o 
   2   8   5     9496.32     9539.70    162.91 o 
   2   8   6      611.63      763.42    134.90 o 
   2   8   7    23252.33    23894.47    197.58 o 
   2   8   7    23240.87    22123.45    179.66 o 
   2   8   8     3562.64     3873.91    180.10 o 
   2   8   8     2091.88     2409.47    228.33 o 
   2   8   9     5507.11     5707.84    203.31 o 
   2   8   9     3233.61     3640.77    217.40 o 
   2   8  10      112.72      267.98    216.45 o 
   2   8  10      191.97      333.71    205.82 o 
   2   8  11      849.06     1121.74    214.10 o 
   2   8  12     8365.77     8560.22    263.49 o 
   2   8  12     4912.13     5316.47    267.24 o 
   2   8  13     1741.52     1685.69    233.62 o 
   2   8  14     2641.37     2396.81    249.66 o 
   2   8  15     5813.05     5505.06    259.29 o 
   2  10 -12     5811.45     5941.11    329.60 o 
   2  10 -12     9897.38    10471.15    331.81 o 
   2  10 -11     1316.25     1867.43    273.73 o 
   2  10 -10      878.61      712.61    238.22 o 
   2  10 -10      515.89      738.58    244.52 o 
   2  10  -9      161.34      282.26    252.21 o 
   2  10  -9      274.77      380.05    263.50 o 
   2  10  -9      274.77      869.66    199.30 o 
   2  10  -8     2965.60     3132.68    214.84 o 
   2  10  -8     1741.31     1652.78    241.36 o 
   2  10  -7      365.40      160.08    300.71 o 
   2  10  -7      579.96      626.47    290.73 o 
   2  10  -7      214.55       93.96    207.89 o 
   2  10  -6       70.57      350.83    262.84 o 
   2  10  -6      120.18      159.85    225.84 o 
   2  10  -5     1353.99     1879.69    170.45 o 
   2  10  -5     2305.95     2441.82    160.72 o 
   2  10  -4     9239.18     8327.58    183.75 o 
   2  10  -4     5424.98     7204.74    158.45 o 
   2  10  -3    10852.82    10467.83    192.22 o 
   2  10  -3     6372.46     6576.30    207.08 o 
   2  10  -2     2767.66     2967.89    161.51 o 
   2  10  -2     1625.09     1442.61    118.14 o 
   2  10  -1    18175.44    18557.76    140.88 o 
   2  10  -1    10672.08    10902.91    169.54 o 
   2  10   0     3218.19      372.39     60.12 o 
   2  10   1     3815.69     4074.60    241.67 o 
   2  10   1     6498.44     6707.44    153.10 o 
   2  10   2      122.59      262.24    153.78 o 
   2  10   2       71.98      192.84    148.09 o 
   2  10   3     1785.39     1617.59    155.24 o 
   2  10   3     1048.33     1081.35    145.86 o 
   2  10   4     5941.54     5698.70    180.93 o 
   2  10   4    10118.94     9181.95    175.80 o 
   2  10   5      235.45      411.31    188.39 o 
   2  10   5      138.25      174.95    182.44 o 
   2  10   6     1377.77     1707.21    215.73 o 
   2  10   6     2346.46     2881.02    171.17 o 
   2  10   7      364.91      354.12    228.42 o 
   2  10   7       98.83     -243.80    243.80 o 
   2  10   7       58.03      132.34    121.41 o 
   2  10   8     2102.48     1942.21    245.17 o 
   2  10   8     3580.69     3419.63    256.73 o 
   2  10   9     1910.34     2010.76    234.12 o 
   2  10   9     1121.69     1708.82    272.31 o 
   2  10  10     1345.79     1098.43    325.23 o 
   2  10  10     2291.99     1810.40    323.60 o 
   2  10  11     2082.28     2689.94    291.13 o 
   2  10  12      144.95      310.49    314.57 o 
   2  10  12      246.86      533.46    329.38 o 
   2  12  -7       14.39      980.45    403.10 o 
   2  12  -7        5.32      281.09    164.88 o 
   2  12  -7        9.06     -112.39    165.58 o 
   2  12  -6       62.40      -32.79    226.97 o 
   2  12  -6      106.27      277.80    194.55 o 
   2  12  -5      157.81       52.10    257.93 o 
   2  12  -5       92.66      333.01    278.39 o 
   2  12  -4     3223.95     3082.91    198.00 o 
   2  12  -3      314.02      318.04    230.80 o 
   2  12  -2      593.55      663.39    151.90 o 
   2  12  -2      348.52      834.40    189.04 o 
   2  12  -1      826.92      717.46    159.93 o 
   2  12  -1      485.54      722.21    230.21 o 
   2  12   0     1093.13     1365.32    172.08 o 
   2  12   1      291.85      413.60    161.64 o 
   2  12   1      497.05      583.55    178.98 o 
   2  12   2      745.03      792.75    270.18 o 
   2  12   2     1268.84     1026.04    188.91 o 
   2  12   3      284.62      356.01    180.88 o 
   2  12   3      167.12      734.27    335.49 o 
   2  12   4     7435.52     6512.50    290.24 o 
   2  12   4    12663.31    10466.36    173.89 o 
   2  12   5      589.44      710.84    253.97 o 
   2  12   5      346.10      -82.02    407.26 o 
   2  12   6     2194.86     2297.99    204.71 o 
   2  12   6     1288.76     1715.35    269.13 o 
   3   1 -20      154.43      371.08    299.60 o 
   3   1 -20      263.01      530.34    412.45 o 
   3   1 -20      263.01     2284.84    310.13 o 
   3   1 -19      273.60      589.73    340.76 o 
   3   1 -19      465.96      825.10    286.58 o 
   3   1 -18       86.97      411.06    279.05 o 
   3   1 -18        6.30      -37.66    324.32 o 
   3   1 -17      402.25      453.10    223.79 o 
   3   1 -17      685.07      801.03    247.78 o 
   3   1 -16     1752.83     2083.75    282.58 o 
   3   1 -16     1029.21     1250.22    211.92 o 
   3   1 -15     8569.12     7932.62    199.87 o 
   3   1 -15     5031.54     5333.42    212.10 o 
   3   1 -14      174.22      266.58    158.36 o 
   3   1 -14      296.70      272.64    169.52 o 
   3   1 -13    15241.32    15261.39    222.47 o 
   3   1 -13    15241.32    16754.32    164.53 o 
   3   1 -13     8949.26     9382.91    211.56 o 
   3   1 -12      583.02      763.44    143.33 o 
   3   1 -12      992.93     1205.49    156.25 o 
   3   1 -11     7629.42     7990.01    155.90 o 
   3   1 -10     1868.50     1960.19    112.63 o 
   3   1 -10     3182.21     3281.85    128.00 o 
   3   1  -9      661.50      665.79     95.93 o 
   3   1  -9     1126.59     1002.84    124.49 o 
   3   1  -9     1126.59     2217.33    119.07 o 
   3   1  -8    31480.34    31637.37    142.72 o 
   3   1  -8    53613.61    53187.85    170.99 o 
   3   1  -7     1272.51     1322.13     81.58 o 
   3   1  -6    15498.60    15609.35    112.79 o 
   3   1  -6     9100.32     8613.48     78.05 o 
   3   1  -5       62.15       97.81     54.07 o 
   3   1  -5      105.85      202.69     58.26 o 
   3   1  -4    16027.97    18151.65     80.32 o 
   3   1  -4     2254.31     2825.21     51.11 o 
   3   1  -4     3839.27     3695.60     61.60 o 
   3   1  -3     2171.50     2242.73     38.13 o 
   3   1  -3     3698.24     3615.67     49.88 o 
   3   1  -2     3826.35     4129.75     43.82 o 
   3   1  -2     2246.72     2277.07     25.25 o 
   3   1  -1     3573.59     3456.46     18.80 o 
   3   1  -1     6086.11     6238.13     39.52 o 
   3   1   0      598.12      898.85     28.33 o 
   3   1   1     2115.88     2291.77     33.03 o 
   3   1   1     3603.52     3752.88     22.78 o 
   3   1   2     6133.07     6785.04     30.34 o 
   3   1   2     3601.16     3969.67     45.10 o 
   3   1   3    45821.82    46517.47     83.30 o 
   3   1   3    26905.23    27870.02     78.87 o 
   3   1   4    33856.01    28229.56    102.71 o 
   3   1   4    19879.26    20238.30     96.01 o 
   3   1   4   105817.86   109009.47    150.45 o 
   3   1   5    30516.55    30856.54    104.57 o 
   3   1   5    51972.19    52509.82    128.36 o 
   3   1   6     4468.61     4635.57     87.18 o 
   3   1   6     2623.84     2620.17     71.42 o 
   3   1   7     8231.42     7999.83    114.09 o 
   3   1   7    15846.99    16017.14    115.65 o 
   3   1   8     9538.13     9622.11    115.17 o 
   3   1   8    16244.22    16145.62    121.04 o 
   3   1   9    12335.70    12229.09    133.24 o 
   3   1   9     7243.16     6969.43    107.42 o 
   3   1  11      522.53      772.09    148.78 o 
   3   1  12      999.28     1283.51    171.11 o 
   3   1  12     1701.85     1813.65    192.77 o 
   3   1  13      669.06      571.13    157.09 o 
   3   1  13     1139.46     1036.04    173.98 o 
   3   1  14    16145.33    14963.63    218.13 o 
   3   1  14     9480.07     9382.56    193.40 o 
   3   1  15     2219.89     2125.58    208.01 o 
   3   1  15     3780.65     3330.02    222.30 o 
   3   1  16     3359.33     3589.48    239.37 o 
   3   1  16     1972.50     1953.58    230.47 o 
   3   1  17      100.97      207.62    230.35 o 
   3   1  17      171.96      344.67    277.94 o 
   3   1  18     1715.58     2131.02    261.38 o 
   3   1  18      208.75      278.61    304.09 o 
   3   1  18      355.52      328.13    309.50 o 
   3   1  19     2322.36     2515.00    346.56 o 
   3   1  19     1363.62     1342.93    250.93 o 
   3   3 -19     1048.51     1221.95    291.59 o 
   3   3 -19      615.66      452.93    269.62 o 
   3   3 -18     2541.74     2142.64    271.28 o 
   3   3 -18     4328.79     4529.36    325.41 o 
   3   3 -18     7384.56     7699.08    287.16 o 
   3   3 -17      427.39      538.14    228.68 o 
   3   3 -17      727.87      739.48    268.08 o 
   3   3 -16     8765.10     9244.64    323.94 o 
   3   3 -15    19478.14    17328.34    228.02 o 
   3   3 -15    11436.99    10971.01    206.30 o 
   3   3 -14     1386.03     1466.33    179.67 o 
   3   3 -14     2360.53     2496.81    217.95 o 
   3   3 -13    31209.53    30643.04    242.57 o 
   3   3 -13    31209.53    38144.29    221.21 o 
   3   3 -13    18325.32    15931.63    193.03 o 
   3   3 -12     7575.47     7089.65    167.76 o 
   3   3 -12    12901.64    12104.58    190.31 o 
   3   3 -11     8874.73     9348.07    173.78 o 
   3   3 -10     7251.96     6993.15    159.47 o 
   3   3 -10     4258.14     4058.88    121.84 o 
   3   3  -9     3362.09     4412.41    137.46 o 
   3   3  -9     3362.09     3297.57    130.22 o 
   3   3  -9     1974.12     1953.08    108.21 o 
   3   3  -8     3741.31     3936.98     95.85 o 
   3   3  -8     6371.76     6713.35    128.08 o 
   3   3  -7     9446.17     8758.08    110.65 o 
   3   3  -7    42677.82    41206.96    151.39 o 
   3   3  -7    16087.60    15948.20    136.93 o 
   3   3  -6    11604.17    11993.67    105.54 o 
   3   3  -6     6813.63     6700.35     95.63 o 
   3   3  -5     8694.20     8938.51     91.56 o 
   3   3  -5    14806.94    15024.88     97.50 o 
   3   3  -4    10855.01     9053.88     21.86 o 
   3   3  -4    20735.46    20052.38     91.28 o 
   3   3  -4    18486.97    17580.30    107.78 o 
   3   3  -3     1269.12     1408.16     64.80 o 
   3   3  -3      745.19      648.62     46.91 o 
   3   3  -2      175.02      192.31     47.86 o 
   3   3  -2      102.77      148.69     43.21 o 
   3   3  -1    10324.12    10195.83     48.82 o 
   3   3  -1     6062.02     6649.30     30.87 o 
   3   3   0   135062.34   147523.09    123.63 o 
   3   3   1    27395.52    24493.32     59.27 o 
   3   3   2    18739.54    19817.89     78.56 o 
   3   3   2    31914.97    33393.21     79.67 o 
   3   3   3   153186.66   154741.77    182.38 o 
   3   3   3    89946.72    90493.65    161.95 o 
   3   3   4       49.65      482.74     64.40 o 
   3   3   4       29.15      147.21     70.07 o 
   3   3   4      134.62      334.20     67.20 o 
   3   3   5    30558.29    29824.67    114.07 o 
   3   3   5    52043.27    50253.82    125.27 o 
   3   3   6     7090.19     6693.68    102.97 o 
   3   3   6     4163.15     3929.72     86.48 o 
   3   3   7     2619.34     2079.64    129.37 o 
   3   3   7     4832.43     4535.13    109.41 o 
   3   3   8      118.32      215.77    110.85 o 
   3   3   9     3463.16     3361.68    114.05 o 
   3   3   9     5898.04     5728.13    132.79 o 
   3   3  10      671.47      585.28    128.61 o 
   3   3  10     1143.57     1163.03    125.03 o 
   3   3  11    21376.02    21177.12    189.14 o 
   3   3  12     5919.56     5534.81    158.92 o 
   3   3  12    10081.49     9679.66    182.78 o 
   3   3  13       44.78       29.79    170.56 o 
   3   3  13       76.27      143.24    180.78 o 
   3   3  14     2943.51     2764.70    178.93 o 
   3   3  14     5013.03     4772.29    184.76 o 
   3   3  15     1206.26     1264.70    190.83 o 
   3   3  15      708.28      900.58    214.40 o 
   3   3  16     1826.02     1534.63    231.08 o 
   3   3  16     3109.86     2980.86    234.89 o 
   3   3  17       10.44      223.20    253.83 o 
   3   3  17       17.78      330.84    253.44 o 
   3   3  18     6674.73     6403.05    304.30 o 
   3   3  18     3919.20     3393.25    410.57 o 
   3   3  18    10368.98     9748.14    293.93 o 
   3   3  19     5772.24     4613.81    254.05 o 
   3   3  19     3389.29     2676.20    252.94 o 
   3   5 -18      794.02      837.26    318.07 o 
   3   5 -18      362.60      256.56    276.14 o 
   3   5 -18      212.91      320.59    328.40 o 
   3   5 -17      241.23      568.31    284.45 o 
   3   5 -17      141.65      447.00    257.01 o 
   3   5 -16      219.86      258.60    309.29 o 
   3   5 -16      129.10      247.32    252.26 o 
   3   5 -15     3012.18     2662.26    223.12 o 
   3   5 -15     1768.66     1594.49    188.26 o 
   3   5 -14      119.37       95.13    172.47 o 
   3   5 -14      203.30      491.24    229.88 o 
   3   5 -12      923.62      959.93    212.68 o 
   3   5 -12      542.32      672.57    176.58 o 
   3   5 -11    10481.80    10303.56    175.17 o 
   3   5 -10     4000.88     4113.71    193.62 o 
   3   5 -10     2349.20     2225.38    140.72 o 
   3   5  -9     2683.19    10717.96    142.61 o 
   3   5  -9     2683.19     2689.80    141.69 o 
   3   5  -9     1575.49     1706.25    142.53 o 
   3   5  -8     2467.85     2472.68    124.82 o 
   3   5  -8     4202.95     3987.21    124.68 o 
   3   5  -7    21994.64    21925.34    151.83 o 
   3   5  -7    12234.97    10660.17    115.87 o 
   3   5  -7    20837.16    16634.22     52.36 o 
   3   5  -6     1862.77     2006.25    113.64 o 
   3   5  -6     3172.45     3534.81    107.73 o 
   3   5  -5    51450.44    50683.54    180.60 o 
   3   5  -5    30210.19    27261.89    127.79 o 
   3   5  -4      939.57      848.20     89.78 o 
   3   5  -4      941.01      984.64     71.96 o 
   3   5  -4      551.69      562.62     84.87 o 
   3   5  -3     2360.68     2358.62     79.73 o 
   3   5  -3     4020.42     3919.63     95.05 o 
   3   5  -2     3001.26     3043.74     54.80 o 
   3   5  -1     1323.82     1378.47     50.07 o 
   3   5  -1     2254.58     2353.43     47.18 o 
   3   5   0     4461.43     3951.80     42.66 o 
   3   5   1     1238.88     1318.47     48.13 o 
   3   5   1      727.44      734.06     47.85 o 
   3   5   2     6059.40     6183.27     64.11 o 
   3   5   2    10319.65     9793.04     79.48 o 
   3   5   3     9267.36     9744.96     72.49 o 
   3   5   4      230.20      146.42     70.00 o 
   3   5   4    19285.96    18414.41    104.10 o 
   3   5   4      135.17      414.36     70.77 o 
   3   5   5     3662.50     3324.80     88.68 o 
   3   5   5     2150.51     1820.65     92.72 o 
   3   5   6      616.82      736.37     92.36 o 
   3   5   7    20360.95    24645.25     74.82 o 
   3   5   7    27654.72    27486.54    160.06 o 
   3   5   7    11955.35     9437.31    163.46 o 
   3   5   8      221.35      474.58    125.78 o 
   3   5   9        6.66      163.31    126.97 o 
   3   5   9        3.91      -18.10    132.27 o 
   3   5  10      129.28      135.13    146.90 o 
   3   5  10      220.17      233.89    128.16 o 
   3   5  11    24008.71    23265.07    213.33 o 
   3   5  12      253.94      384.98    162.25 o 
   3   5  12      149.11      347.82    162.58 o 
   3   5  13     6440.32     6224.78    223.01 o 
   3   5  13     3781.57     3651.30    193.86 o 
   3   5  14     2374.96     2033.65    195.11 o 
   3   5  14     1394.50     1397.79    190.11 o 
   3   5  15      114.93      568.65    206.22 o 
   3   5  15      195.74      570.03    221.08 o 
   3   5  16     3993.46     3930.18    287.26 o 
   3   5  16     2344.85     2305.77    251.06 o 
   3   5  17      159.59      715.19    257.49 o 
   3   5  17      271.80      691.40    302.22 o 
   3   7 -17     1178.34     1269.84    311.76 o 
   3   7 -17      691.89      871.75    258.06 o 
   3   7 -16     2383.86     2635.50    282.22 o 
   3   7 -15       42.23      213.95    229.42 o 
   3   7 -15       71.92      407.81    227.16 o 
   3   7 -14      653.15      811.96    215.56 o 
   3   7 -14     1112.37     1472.26    269.11 o 
   3   7 -13      361.16      810.74    243.70 o 
   3   7 -13      615.08      808.44    247.18 o 
   3   7 -12       27.24      284.61    242.07 o 
   3   7 -12       16.00      168.86    210.81 o 
   3   7 -11    28005.58    29102.32    301.06 o 
   3   7 -10      841.08     1055.58    235.56 o 
   3   7 -10      493.85      706.84    202.58 o 
   3   7  -9    13286.18    13976.48    218.96 o 
   3   7  -9    22627.46    22447.77    237.32 o 
   3   7  -9    22627.46    38235.39    271.50 o 
   3   7  -8      350.92      435.26    190.58 o 
   3   7  -8      206.05      204.26    155.81 o 
   3   7  -7      283.89      355.82    143.18 o 
   3   7  -7      649.31      928.18    145.90 o 
   3   7  -6      256.13      458.29    152.27 o 
   3   7  -6      436.21      659.90    157.98 o 
   3   7  -5     4547.05     4709.32    140.50 o 
   3   7  -5     7744.00     8242.45    151.22 o 
   3   7  -4      431.86      538.44    122.66 o 
   3   7  -4      253.58      212.80    131.57 o 
   3   7  -3      975.87      918.92    122.69 o 
   3   7  -2      116.74      229.27    122.98 o 
   3   7  -2      198.82      316.86     60.90 o 
   3   7  -1    14984.09    14954.71     96.86 o 
   3   7   0     4840.59     4873.59     67.42 o 
   3   7   1     1893.81     1830.73     85.03 o 
   3   7   1     3225.32     3188.00     74.93 o 
   3   7   2     1453.67     1514.31     78.52 o 
   3   7   3     2111.94     1825.29    101.45 o 
   3   7   3     1240.07     1284.48    109.93 o 
   3   7   4      142.52      223.85    106.65 o 
   3   7   4       83.68       84.75     65.70 o 
   3   7   5     6545.63     5898.74    105.32 o 
   3   7   5    11147.74    11380.71    129.41 o 
   3   7   6     3141.36     3397.77    136.15 o 
   3   7   6     1844.52     1837.46    160.47 o 
   3   7   7    16520.97     8082.15     29.21 o 
   3   7   7    29619.19    31513.89    186.87 o 
   3   7   8     4070.30     3891.10    172.41 o 
   3   7   9       65.74      120.71    188.78 o 
   3   7   9       38.60      173.80    136.53 o 
   3   7  10     4336.65     4106.04    183.20 o 
   3   7  10     2546.35     2556.25    198.04 o 
   3   7  11     4837.44     4735.35    224.20 o 
   3   7  12     2640.69     2604.61    234.03 o 
   3   7  12     1550.54     1516.32    199.96 o 
   3   7  13      946.59     1013.42    258.23 o 
   3   7  13      555.81      514.43    266.53 o 
   3   7  14      661.50      706.05    255.06 o 
   3   7  14     1126.58     1090.11    210.34 o 
   3   7  15     1791.81     1521.19    243.74 o 
   3   7  15     3051.60     2545.75    243.02 o 
   3   7  16       69.48      457.55    323.58 o 
   3   7  16      118.33      231.20    305.96 o 
   3   9 -14       86.88      373.85    290.98 o 
   3   9 -14       51.01       27.83    255.93 o 
   3   9 -13      420.62      619.13    319.71 o 
   3   9 -13      246.98      507.39    270.08 o 
   3   9 -12     1831.82     2497.79    302.39 o 
   3   9 -12     1075.59     1223.24    279.52 o 
   3   9 -10     1535.05     1372.00    255.19 o 
   3   9 -10      901.33     1029.16    221.38 o 
   3   9  -9     3869.31     4528.00    262.14 o 
   3   9  -9     6589.75     7160.06    196.42 o 
   3   9  -9     6589.75     6767.60    262.79 o 
   3   9  -8      236.87      359.44    199.75 o 
   3   9  -7     1789.45      854.28    126.81 o 
   3   9  -7     8608.92     8865.05    239.20 o 
   3   9  -7     1050.71     1220.70    182.13 o 
   3   9  -6     2339.01     2004.71    215.57 o 
   3   9  -6     1373.40     1263.54    161.57 o 
   3   9  -5     2518.01     2252.99    160.28 o 
   3   9  -5     4288.38     3877.85    216.51 o 
   3   9  -4     7954.43     7842.11    207.50 o 
   3   9  -4     4670.61     4533.00    192.69 o 
   3   9  -3    18971.16    18490.94    170.22 o 
   3   9  -3    32309.45    29459.96    189.32 o 
   3   9  -2      703.62      809.97     88.05 o 
   3   9  -1    19582.32    20382.12    106.43 o 
   3   9  -1    33350.30    32139.15    145.08 o 
   3   9   0    24628.45    27406.30    134.66 o 
   3   9   1     1422.22     1428.24    103.89 o 
   3   9   1      835.08      861.40    200.39 o 
   3   9   2    18359.93    18151.76    158.08 o 
   3   9   2    10780.41    10899.80    107.31 o 
   3   9   3     1762.88     1653.17    152.34 o 
   3   9   3     3002.33     2799.29    126.16 o 
   3   9   4       19.60      226.20    114.70 o 
   3   9   4       11.51     -151.45    151.45 o 
   3   9   5      113.42      157.40    147.44 o 
   3   9   5      193.16      438.48    147.16 o 
   3   9   6     1138.07     1484.99    170.29 o 
   3   9   6      668.24     1231.43    192.82 o 
   3   9   7     1558.91     2573.91     74.10 o 
   3   9   7     6182.63     6355.35    215.19 o 
   3   9   8        2.21       32.39    216.20 o 
   3   9   8        3.77      227.41    184.01 o 
   3   9   9     1267.53     1582.53    208.19 o 
   3   9   9     2158.71     2241.21    259.03 o 
   3   9  10       50.56      261.36    224.95 o 
   3   9  10       29.69       64.43    234.86 o 
   3   9  11     5899.68     6450.27    231.24 o 
   3   9  12     1528.76     1653.88    228.81 o 
   3   9  12      897.64      905.06    272.89 o 
   3   9  13     3386.65     2841.45    281.16 o 
   3   9  13     1988.54     1985.84    293.28 o 
   3  11 -10      255.26      442.34    280.79 o 
   3  11 -10      434.72      341.13    268.39 o 
   3  11  -9      119.77     -112.44    221.31 o 
   3  11  -9      119.77      347.06    288.66 o 
   3  11  -9       70.33      259.87    308.31 o 
   3  11  -8     3180.56     3344.95    244.78 o 
   3  11  -8     5416.75     5010.10    275.48 o 
   3  11  -7      586.09      574.53    145.68 o 
   3  11  -7      344.14      357.31    205.39 o 
   3  11  -6      889.21     1043.58    202.42 o 
   3  11  -6      522.12      661.64    193.52 o 
   3  11  -5      696.89     1009.78    216.17 o 
   3  11  -5     1186.86     1432.84    177.86 o 
   3  11  -4     1318.43     1466.74    190.08 o 
   3  11  -4      774.15     2167.11    202.82 o 
   3  11  -3     3350.15     3893.19    171.99 o 
   3  11  -2     1696.88     2052.94    184.72 o 
   3  11  -2     2889.92     3777.28    411.75 o 
   3  11  -1     1386.96     1026.29    219.00 o 
   3  11  -1      814.38      906.72    214.41 o 
   3  11   0      500.09      932.75    353.29 o 
   3  11   1       47.21      420.62    120.72 o 
   3  11   1       27.72      -20.47    204.38 o 
   3  11   2       16.08        0.24    267.11 o 
   3  11   2       27.39      210.58    205.62 o 
   3  11   3      472.00      639.33    207.18 o 
   3  11   3      803.86      973.23    178.50 o 
   3  11   4     1472.27     1259.31    166.87 o 
   3  11   4      864.48      991.06    212.12 o 
   3  11   5      296.76      275.88    307.74 o 
   3  11   5      505.41      754.58    183.02 o 
   3  11   6       10.79       27.47    171.16 o 
   3  11   6        6.34     1081.63    300.50 o 
   3  11   7      459.85      606.84    221.91 o 
   3  11   7      151.86      230.02    159.76 o 
   3  11   7       89.17      102.47    223.73 o 
   3  11   8     8784.65     8399.30    250.36 o 
   3  11   9       38.23     -239.46    306.54 o 
   3  11   9       65.11      448.57    235.36 o 
   4   0 -20     4092.02     4093.39    296.63 o 
   4   0 -18      948.08     1082.62    279.18 o 
   4   0 -16     4800.30     5087.23    231.93 o 
   4   0 -16     2818.59     3401.39    214.46 o 
   4   0 -14      382.79      467.39    194.27 o 
   4   0 -14      651.92      872.68    213.64 o 
   4   0 -12      224.61      125.86    167.76 o 
   4   0 -10     6741.14     7025.76    139.76 o 
   4   0 -10     3958.20     4078.70    111.37 o 
   4   0  -8    28120.08    29456.70    142.68 o 
   4   0  -8    47890.80    49547.24    161.24 o 
   4   0  -6     3997.36     4665.32     94.57 o 
   4   0  -6     2347.13     2699.26     74.78 o 
   4   0  -4   114637.20   119058.01    146.37 o 
   4   0  -4   195236.56   177228.64    212.02 o 
   4   0  -4   252998.00   262330.19    214.66 o 
   4   0  -2   144894.41   148744.52    139.73 o 
   4   0  -2    85077.75    99222.57    101.93 o 
   4   0   0    29397.74    28536.89     58.26 o 
   4   0   4    49591.32    38401.30    110.22 o 
   4   0   4    29118.57    31082.54    122.49 o 
   4   0   6     7060.20     7409.27     87.74 o 
   4   0   6     4145.54     4372.79     72.45 o 
   4   0   8     5883.50     5930.80    107.38 o 
   4   0   8     3454.62     3389.31     83.67 o 
   4   0  10      204.70      430.53    126.59 o 
   4   0  10      120.20      273.51    106.64 o 
   4   0  12    24776.48    23413.65    253.12 o 
   4   0  14    45079.30    44164.92    322.90 o 
   4   0  14    26469.25    30271.52    242.83 o 
   4   0  16     4030.23     4323.50    219.63 o 
   4   0  16     6863.82     7810.37    247.93 o 
   4   0  18     4274.18     5107.60    333.90 o 
   4   0  18     4251.21     3774.67    274.22 o 
   4   0  18     2496.19     2821.03    335.94 o 
   4   2 -20     1212.02     1317.74    344.88 o 
   4   2 -20     2064.18     3539.85    231.86 o 
   4   2 -20     2064.18     2157.39    360.39 o 
   4   2 -19      197.30     -122.37    318.27 o 
   4   2 -19      115.85       47.63    287.65 o 
   4   2 -18      989.90     1117.25    271.84 o 
   4   2 -18      191.71        0.00    295.45 o 
   4   2 -18      326.50      806.95    319.10 o 
   4   2 -17     4964.38     4986.63    257.06 o 
   4   2 -17     2914.94     2833.16    229.33 o 
   4   2 -16     4437.70     4090.07    238.12 o 
   4   2 -16     2605.69     2702.45    216.99 o 
   4   2 -15    20864.45    19788.95    242.33 o 
   4   2 -15    12250.99    12815.00    229.79 o 
   4   2 -14      792.89      831.90    174.29 o 
   4   2 -14      465.56      535.53    165.17 o 
   4   2 -13    17695.98    17481.11    197.44 o 
   4   2 -13    30137.72    28793.36    273.64 o 
   4   2 -13    30137.72    32026.29    203.26 o 
   4   2 -12    12175.71    12376.15    193.17 o 
   4   2 -12     7149.22     7518.30    166.76 o 
   4   2 -11    14256.65    15855.26    172.43 o 
   4   2 -10      268.10      270.39    124.61 o 
   4   2 -10      157.42      210.39    112.84 o 
   4   2  -8    14924.38    15579.13    130.93 o 
   4   2  -8    25417.45    25622.66    140.51 o 
   4   2  -7     5763.84     6183.87     99.43 o 
   4   2  -7     2234.32     2320.53     73.47 o 
   4   2  -6      350.43      369.98     79.16 o 
   4   2  -6      596.81      628.10     79.41 o 
   4   2  -5      159.55      225.57     68.51 o 
   4   2  -5       93.68       44.39     60.41 o 
   4   2  -4    12363.00    12696.58     54.62 o 
   4   2  -4    21055.21    20905.61    105.40 o 
   4   2  -3       19.52      105.12     51.53 o 
   4   2  -2    26155.34    27138.55     84.80 o 
   4   2  -2    15357.65    16203.58     54.30 o 
   4   2  -1    12139.56    12901.13     42.68 o 
   4   2  -1    20674.66    21457.88     67.13 o 
   4   2   0    74490.03    85094.47    105.79 o 
   4   2   1    99094.05   104038.10    108.16 o 
   4   2   1    58185.12    60201.72    117.32 o 
   4   2   2       54.65      149.66     29.51 o 
   4   2   2       32.09      124.78     39.39 o 
   4   2   3   111657.43   110908.92    132.44 o 
   4   2   3    65561.97    67764.98    138.34 o 
   4   2   4    17948.89    16224.36     91.47 o 
   4   2   4    49447.29    52769.55    126.46 o 
   4   2   4    30568.44    38019.18     94.06 o 
   4   2   5    18846.95    18576.94    100.30 o 
   4   2   5    32097.90    30258.20    118.66 o 
   4   2   6    20422.39    20891.06    115.58 o 
   4   2   6    11991.43    12185.63    101.84 o 
   4   2   7     1147.94     1351.93     96.22 o 
   4   2   7       79.71      392.03    103.77 o 
   4   2   8     1651.86     1825.44     96.33 o 
   4   2   8     2813.25     2954.86     96.78 o 
   4   2   9     1237.88     1087.63    122.16 o 
   4   2   9     2108.21     1944.93    116.98 o 
   4   2  10      651.46      816.29    128.08 o 
   4   2  10      382.52      617.64    136.52 o 
   4   2  11       88.79      215.54    145.93 o 
   4   2  12    16214.46    15613.81    219.63 o 
   4   2  12     9520.66     9097.10    169.18 o 
   4   2  13      120.84      291.46    171.34 o 
   4   2  13      205.80      257.96    181.88 o 
   4   2  14     6660.17     6831.35    186.95 o 
   4   2  14     3910.65     3862.32    178.82 o 
   4   2  15     1726.71     1711.16    199.65 o 
   4   2  15     1013.88      989.13    197.97 o 
   4   2  16       58.50      277.79    244.90 o 
   4   2  16       99.63      351.80    227.18 o 
   4   2  17       49.13      382.24    252.27 o 
   4   2  17       28.85      209.50    224.37 o 
   4   2  18     1095.08     2575.68    438.61 o 
   4   2  18     2008.94     2265.70    271.19 o 
   4   2  18     1865.01     2075.96    270.03 o 
   4   2  19     2561.92     1592.03    276.10 o 
   4   2  19     1504.28     1647.34    243.39 o 
   4   4 -19       93.47      545.91    331.64 o 
   4   4 -19       54.89      353.44    347.69 o 
   4   4 -18      909.91      656.50    286.64 o 
   4   4 -18     1549.65     1453.91    276.42 o 
   4   4 -18     1572.33     1593.18    283.27 o 
   4   4 -17      283.18      514.28    248.85 o 
   4   4 -17      482.28      860.96    272.59 o 
   4   4 -16     1020.04     1114.57    214.49 o 
   4   4 -16     1737.21     1837.33    320.71 o 
   4   4 -15    11134.57    10576.48    236.71 o 
   4   4 -15     6537.89     5919.95    223.08 o 
   4   4 -14      736.89      833.80    230.99 o 
   4   4 -14      432.68      880.29    194.75 o 
   4   4 -13     7944.75    11236.02    201.56 o 
   4   4 -13     4664.93     4165.82    176.80 o 
   4   4 -13     7944.75     7737.02    194.78 o 
   4   4 -12    14586.58    13591.83    178.22 o 
   4   4 -12    24842.14    24439.15    228.63 o 
   4   4 -11     5192.04     5488.77    188.21 o 
   4   4 -10     6648.65     6372.35    146.82 o 
   4   4 -10    11323.19    10913.08    157.94 o 
   4   4  -9      236.28      363.27    127.02 o 
   4   4  -9      402.40     3238.85    159.99 o 
   4   4  -9      402.40      481.40    129.42 o 
   4   4  -8       24.32       58.18    101.85 o 
   4   4  -7    16762.50    16428.55    144.86 o 
   4   4  -7     8842.93     8892.17     75.19 o 
   4   4  -7    15060.23    12850.98    126.36 o 
   4   4  -6     5651.73     5914.29    104.41 o 
   4   4  -6     9625.36     9570.49    108.84 o 
   4   4  -5    51023.75    51986.01    176.65 o 
   4   4  -5    29959.65    29681.62    118.63 o 
   4   4  -4     9086.67     9439.13    110.33 o 
   4   4  -3      194.78      228.55     65.51 o 
   4   4  -3      331.73      450.40     83.38 o 
   4   4  -2    42438.45    41082.67     98.59 o 
   4   4  -2    24918.62    25559.32     82.00 o 
   4   4  -1     3584.25     3881.06     41.68 o 
   4   4  -1     2104.56     2338.85     41.10 o 
   4   4   0    92115.64   100859.30    122.77 o 
   4   4   1    22822.42    22872.32     69.68 o 
   4   4   1    13400.66    14464.73     83.80 o 
   4   4   2    16572.53    17324.18     78.82 o 
   4   4   2     9730.91     9451.28     68.31 o 
   4   4   3    38896.12    38618.06    111.88 o 
   4   4   3    22838.66    22697.63     98.00 o 
   4   4   4     2177.01     2066.23     83.39 o 
   4   4   4     3707.62     2487.65     40.94 o 
   4   4   4     4565.61     4293.34    114.72 o 
   4   4   5      485.16      564.92     64.42 o 
   4   4   5      284.87      320.49     88.97 o 
   4   4   6    14937.39    15513.01     98.32 o 
   4   4   6     8770.80     8271.83    113.22 o 
   4   4   7     4798.79     5087.31    124.39 o 
   4   4   7     3368.79     2715.37     73.69 o 
   4   4   7     1978.06     1750.63     91.51 o 
   4   4   8      489.52      596.98    110.23 o 
   4   4   8      833.69     1113.52     92.16 o 
   4   4   9        9.38       93.70    116.59 o 
   4   4   9       15.97       96.84    130.94 o 
   4   4  10     1169.74      892.85    143.16 o 
   4   4  11    16049.42    16886.20    189.91 o 
   4   4  12     2902.67     2955.60    161.26 o 
   4   4  12     1704.36     1775.87    177.18 o 
   4   4  13      448.07      630.19    185.53 o 
   4   4  13      263.09      452.63    178.94 o 
   4   4  14     3687.35     3788.75    194.92 o 
   4   4  15     3529.94     3089.65    242.04 o 
   4   4  15     2072.68     1891.29    264.43 o 
   4   4  16    13617.50    12368.48    256.47 o 
   4   4  16     7995.80     7287.91    241.71 o 
   4   4  17       62.43      222.64    267.04 o 
   4   4  17      106.32      268.19    274.07 o 
   4   4  18     6757.23     5321.07    316.71 o 
   4   4  18     9687.73     9566.19    324.26 o 
   4   4  18     3967.65     2936.69    308.78 o 
   4   6 -18      538.53      941.00    357.25 o 
   4   6 -18       56.98      137.96    211.90 o 
   4   6 -18       33.46      237.40    226.98 o 
   4   6 -17     4865.03     4411.65    312.69 o 
   4   6 -17     8285.54     7942.28    320.51 o 
   4   6 -16       12.32      -37.39    255.64 o 
   4   6 -16       20.98      167.66    284.76 o 
   4   6 -15      652.20      860.05    224.46 o 
   4   6 -15      382.95      997.92    196.13 o 
   4   6 -14       20.42      -29.47    228.62 o 
   4   6 -14       34.77      127.12    245.16 o 
   4   6 -13      106.69        7.57    221.07 o 
   4   6 -13       62.64      362.12    208.38 o 
   4   6 -13      106.69     3689.16    265.36 o 
   4   6 -12      335.39      491.64    213.48 o 
   4   6 -12      196.93      511.23    183.33 o 
   4   6 -11    15486.86    16500.79    228.24 o 
   4   6 -10       97.80      212.59    139.46 o 
   4   6 -10      166.55      198.89    183.63 o 
   4   6  -9      907.48      769.05    171.82 o 
   4   6  -9      532.85      564.49    167.28 o 
   4   6  -9      907.48     1896.10    139.89 o 
   4   6  -8      997.78      889.71    142.54 o 
   4   6  -8     1699.29     1743.70    154.21 o 
   4   6  -7    12641.22    11736.99    142.18 o 
   4   6  -6     1353.76     1561.59    146.93 o 
   4   6  -6      794.89     1113.44    132.94 o 
   4   6  -5     8479.86     8070.21    127.98 o 
   4   6  -4     1053.85      431.24    143.01 o 
   4   6  -4     1794.79     1189.19     64.69 o 
   4   6  -3     1416.73     1386.73     87.60 o 
   4   6  -3      831.86      903.34    119.95 o 
   4   6  -2     2283.08     2076.76     82.56 o 
   4   6  -2     3888.28     3882.23     69.65 o 
   4   6  -1    21994.19    21421.22     82.44 o 
   4   6  -1    37457.91    35971.23    102.75 o 
   4   6   0      777.99      705.34     62.65 o 
   4   6   1     6578.22     6651.83     67.04 o 
   4   6   1     3862.54     3791.56     51.85 o 
   4   6   2     7559.67     7846.24     85.07 o 
   4   6   3      106.14        0.17     80.40 o 
   4   6   4     2962.38     2786.46     69.45 o 
   4   6   4     5045.17     4635.86     92.85 o 
   4   6   5     1478.45     1536.78     98.48 o 
   4   6   5     2517.92     2681.99     97.63 o 
   4   6   6     5768.85     6234.76    113.51 o 
   4   6   6     3387.30     3653.72    111.66 o 
   4   6   7     3754.39     2545.82     93.45 o 
   4   6   7     7695.79     8186.40    154.00 o 
   4   6   8      524.42      646.39    155.34 o 
   4   6   8      893.13      756.07    131.41 o 
   4   6   9     2044.84     2083.88    170.63 o 
   4   6   9     3482.53     3565.52    161.87 o 
   4   6  10     3305.12     3632.23    169.60 o 
   4   6  10     1940.67     1942.86    192.01 o 
   4   6  11    21269.37    22165.52    248.56 o 
   4   6  12     4797.65     4729.64    190.24 o 
   4   6  12     2817.04     2683.62    197.41 o 
   4   6  13     6279.32     6035.08    258.27 o 
   4   6  13     3687.03     3219.90    214.25 o 
   4   6  14     3603.08     3798.74    201.89 o 
   4   6  15     2649.92     2091.87    260.35 o 
   4   6  15     1555.96     1434.10    235.47 o 
   4   6  16     1538.45     1988.63    279.06 o 
   4   6  16     2620.11     2819.72    302.49 o 
   4   6  17     3427.49     3358.28    273.54 o 
   4   6  17     2012.52     1743.56    294.69 o 
   4   8 -15       65.69       35.57    281.82 o 
   4   8 -15       38.57      -71.39    247.81 o 
   4   8 -14     1720.54     2243.99    266.51 o 
   4   8 -13      584.95      488.77    288.68 o 
   4   8 -13      343.47      440.94    245.60 o 
   4   8 -12     9546.52    10131.19    286.04 o 
   4   8 -12     5605.44     6699.77    231.07 o 
   4   8 -11    15068.58    15119.50    260.65 o 
   4   8 -10     7161.07     7582.98    250.86 o 
   4   8 -10     4204.77     4877.89    234.99 o 
   4   8  -9    14968.10    14967.90    269.07 o 
   4   8  -9    14968.10    16839.61    200.09 o 
   4   8  -9     8788.83     9044.96    229.33 o 
   4   8  -8       46.31      268.82    204.14 o 
   4   8  -8       27.19      111.46    208.11 o 
   4   8  -7     1411.28     1482.32    160.71 o 
   4   8  -7     5178.47     5814.75    266.37 o 
   4   8  -6      820.22      751.25    169.31 o 
   4   8  -6      481.61      509.11    162.35 o 
   4   8  -5       48.31      123.19    162.05 o 
   4   8  -5       82.28       84.21    179.28 o 
   4   8  -4      103.94      214.64    128.15 o 
   4   8  -4      177.02      227.79    149.20 o 
   4   8  -3     3868.22     3761.39    149.26 o 
   4   8  -3     6587.89     6568.88    104.36 o 
   4   8  -2     7498.95     6826.89    102.85 o 
   4   8  -2     4403.16     4110.17    146.07 o 
   4   8  -2     7498.95     7799.49     80.83 o 
   4   8  -1     8633.66     8406.78    118.34 o 
   4   8  -1     5069.43     4578.89     77.23 o 
   4   8   0    20306.09    21028.54    128.27 o 
   4   8   1      632.35      631.74     92.02 o 
   4   8   1      371.30      337.05     84.65 o 
   4   8   2     2624.02     2640.32    112.69 o 
   4   8   2     1540.75     1677.37     75.90 o 
   4   8   3     2688.20     2668.97     82.84 o 
   4   8   3     4578.23     4153.58    130.18 o 
   4   8   4    22655.55    21242.53    158.02 o 
   4   8   4    13302.68    10980.23     85.70 o 
   4   8   5     2677.08     2810.28    143.87 o 
   4   8   5     1571.90     1636.22    108.63 o 
   4   8   6    12326.12    11411.49    159.55 o 
   4   8   7    10287.81     2250.56     15.69 o 
   4   8   8     6184.63     5864.99    202.42 o 
   4   8   8     3631.44     3470.41    193.67 o 
   4   8   9      883.68     1018.96    198.69 o 
   4   8   9     1504.98     1491.37    169.16 o 
   4   8  10       98.34       19.12    212.10 o 
   4   8  10      167.48      381.08    227.76 o 
   4   8  11     1832.95     2338.37    222.75 o 
   4   8  12      135.70      183.71    241.67 o 
   4   8  13      197.77      540.55    243.21 o 
   4   8  13      116.13      771.75    292.12 o 
   4   8  14      379.32      399.56    268.86 o 
   4   8  14      222.73      645.89    296.71 o 
   4  10 -12     3674.29     3463.01    337.95 o 
   4  10 -12     2157.44     2203.86    318.57 o 
   4  10 -11     1310.11     1688.09    297.57 o 
   4  10 -10      112.36      304.13    296.21 o 
   4  10 -10       65.97      489.04    284.86 o 
   4  10  -9     4665.81     4525.91    250.14 o 
   4  10  -9     7946.27     7853.40    268.10 o 
   4  10  -8     4143.92     4495.85    279.33 o 
   4  10  -8     7057.43     7085.89    240.57 o 
   4  10  -7     5165.14     5132.73    214.80 o 
   4  10  -7    11083.67    12588.53    236.87 o 
   4  10  -7     8796.66     6375.78    220.78 o 
   4  10  -6      759.96      921.09    224.25 o 
   4  10  -6     1294.28     1292.72    201.43 o 
   4  10  -5     2433.35     2353.65    171.28 o 
   4  10  -5     4144.19     4381.11    229.53 o 
   4  10  -4     1681.23     2678.01    159.74 o 
   4  10  -4     2863.28     3470.68    169.11 o 
   4  10  -3     4201.18     3946.14    160.84 o 
   4  10  -3     2466.81     2241.27    156.31 o 
   4  10  -2       33.98      664.30    153.43 o 
   4  10  -2       19.95      203.22    129.95 o 
   4  10  -1     2858.04     2900.88    249.54 o 
   4  10  -1     1678.16     1615.01    177.17 o 
   4  10   0    16620.19    18586.48    149.07 o 
   4  10   1      417.13      416.30    105.41 o 
   4  10   1      244.92      363.29    210.82 o 
   4  10   2     3083.05     3446.51    110.51 o 
   4  10   2     1810.28     1989.35    154.09 o 
   4  10   3     2616.19     2990.03    281.53 o 
   4  10   3     4455.59     4161.30    138.29 o 
   4  10   4      498.49      378.14    101.17 o 
   4  10   4      848.97      754.18    146.07 o 
   4  10   5       18.99      329.84    117.02 o 
   4  10   5       32.34      403.18    180.51 o 
   4  10   6      436.01      940.90    186.07 o 
   4  10   6      256.01      746.17    222.17 o 
   4  10   7     1521.22     1539.72    168.45 o 
   4  10   7      893.22     1974.09    204.43 o 
   4  10   8     3641.43     4092.93    272.53 o 
   4  10   9     1515.00     1994.38    302.19 o 
   4  10   9     2580.17     2684.91    229.87 o 
   4  10  10     2341.20     2429.35    309.59 o 
   4  10  10     3987.25     4104.35    223.68 o 
   4  10  11     2040.20     2237.81    244.95 o 
   4  12  -7       42.00      102.18    223.11 o 
   4  12  -7      276.42      439.06    392.35 o 
   4  12  -7       71.54      214.75    243.15 o 
   4  12  -6      813.91     1160.62    348.22 o 
   4  12  -6      477.91      730.67    237.46 o 
   4  12  -5       31.62      429.48    237.37 o 
   4  12  -5       53.84       34.23    299.73 o 
   4  12  -4     2733.92     3082.39    177.55 o 
   4  12  -4     4656.08     4808.65    261.98 o 
   4  12  -3       68.54      929.07    324.47 o 
   4  12  -3       40.25      935.97    194.01 o 
   4  12  -2     1416.58     1860.47    272.19 o 
   4  12  -2     2412.55     1933.12    360.53 o 
   4  12  -1      113.69      533.36    343.86 o 
   4  12  -1       66.76      192.85    312.50 o 
   4  12   0     2540.92     3647.49    398.13 o 
   4  12   1       34.52      340.21    328.53 o 
   4  12   1       58.79       73.70    302.80 o 
   4  12   2     3040.33     3066.70    273.05 o 
   4  12   2     1785.20     2639.66    317.54 o 
   4  12   3        9.18     -109.51    248.17 o 
   4  12   3       15.64      396.13    255.65 o 
   4  12   4      330.83      642.51    213.63 o 
   4  12   4      563.42      501.32    196.32 o 
   4  12   5       27.10      231.59    235.44 o 
   4  12   5       15.91      495.26    365.92 o 
   4  12   6     1865.63     1939.93    173.49 o 
   4  12   6     1095.44     1136.57    243.56 o 
   5   1 -20     6576.31    10905.00    258.94 o 
   5   1 -20     3861.42     4556.20    307.92 o 
   5   1 -20     6576.31     7569.92    336.19 o 
   5   1 -19     2153.54     2420.35    323.26 o 
   5   1 -19     1264.50     1213.08    303.91 o 
   5   1 -18      206.54      206.75    273.42 o 
   5   1 -18       76.41      219.34    270.77 o 
   5   1 -18      130.13      654.22    262.77 o 
   5   1 -17     2728.63     3052.01    313.69 o 
   5   1 -17     4647.08     4926.47    264.20 o 
   5   1 -16     3012.79     3270.57    231.02 o 
   5   1 -16     5131.03     5578.73    248.34 o 
   5   1 -15     2326.35     2547.26    169.41 o 
   5   1 -15     3961.96     4091.02    248.02 o 
   5   1 -14     1909.52     1775.90    175.63 o 
   5   1 -14     1121.22     1189.23    155.45 o 
   5   1 -12     3750.16     3788.43    143.44 o 
   5   1 -12     6386.83     6329.49    200.71 o 
   5   1 -11     2801.10     3211.20    158.93 o 
   5   1 -10     2144.19     2369.99    121.33 o 
   5   1 -10     3651.73     3782.69    134.70 o 
   5   1  -9    20309.87    21801.92    145.45 o 
   5   1  -8     1233.60     1413.01     81.09 o 
   5   1  -8     2100.93     2438.30    117.51 o 
   5   1  -7      457.27      367.40     64.90 o 
   5   1  -7      876.25     1066.91     87.11 o 
   5   1  -6     9602.52     9327.84     79.75 o 
   5   1  -6    16353.87    16265.21    107.13 o 
   5   1  -5     9661.62     9770.36     73.71 o 
   5   1  -5     5673.02     6027.87     65.30 o 
   5   1  -4   122556.95   118467.83    200.99 o 
   5   1  -4   142436.20   142133.44    171.13 o 
   5   1  -4    71961.84    74175.08    124.03 o 
   5   1  -3    33356.66    33870.52     69.96 o 
   5   1  -3    56809.14    57963.67    110.94 o 
   5   1  -2    67360.89    68260.52    117.03 o 
   5   1  -1      693.10      777.21     44.53 o 
   5   1  -1      406.97      435.58     25.89 o 
   5   1   1    19058.56    18652.57     49.67 o 
   5   1   1    11190.63    12393.85     68.05 o 
   5   1   2     8585.57    10769.75     68.66 o 
   5   1   2    14621.94    16201.89     65.68 o 
   5   1   3     1076.25     1172.30     47.85 o 
   5   1   3     1832.94     1992.25     45.45 o 
   5   1   4    14495.58    11529.04     74.42 o 
   5   1   4    36285.93    28745.76     94.74 o 
   5   1   4    24687.16    26981.78     80.49 o 
   5   1   5        8.99       72.74     67.73 o 
   5   1   5        5.28      125.17     67.17 o 
   5   1   6    29493.14    29352.26    123.16 o 
   5   1   6    17317.51    17232.06    111.13 o 
   5   1   7    12292.24    10790.58    125.74 o 
   5   1   7    28690.79    29857.04    142.84 o 
   5   1   8     1415.09     1659.67     96.52 o 
   5   1   8     2410.02     2340.61    107.53 o 
   5   1   9    13333.88    12392.14    143.85 o 
   5   1   9     7829.27     7611.53    129.92 o 
   5   1  10       36.43      267.56    128.32 o 
   5   1  10       21.39      297.22    119.82 o 
   5   1  11     5790.37     5795.52    149.13 o 
   5   1  12    14340.51    13543.26    175.74 o 
   5   1  12    24423.07    23235.46    212.23 o 
   5   1  13      108.64      186.88    178.48 o 
   5   1  13       63.79      160.07    192.96 o 
   5   1  14    19652.46    20689.34    208.88 o 
   5   1  14    33469.76    31290.60    261.32 o 
   5   1  15       27.70      173.89    184.10 o 
   5   1  15       16.27      209.44    193.99 o 
   5   1  16      929.69     1091.46    226.86 o 
   5   1  16     1583.33     1716.48    255.09 o 
   5   1  17      103.45      138.43    234.33 o 
   5   1  17      176.19      505.31    269.21 o 
   5   1  18     1394.34      623.26    373.30 o 
   5   1  18     2374.67     2035.50    273.11 o 
   5   1  18     3207.68     3378.81    308.09 o 
   5   1  19      829.11      522.85    200.96 o 
   5   1  19      486.83      513.60    270.38 o 
   5   3 -19     1604.47     1532.82    324.94 o 
   5   3 -19     2732.54     3246.69    299.44 o 
   5   3 -18       67.09       93.55    266.14 o 
   5   3 -18      114.27      456.95    287.81 o 
   5   3 -18      181.36      412.03    277.44 o 
   5   3 -17     2208.91     2239.64    294.53 o 
   5   3 -17     1297.01     1325.52    276.07 o 
   5   3 -16      151.37      164.11    238.82 o 
   5   3 -16      257.80      312.75    238.85 o 
   5   3 -15     9898.22     8674.40    193.07 o 
   5   3 -15    16857.48    14930.15    240.93 o 
   5   3 -14     1289.04     1352.82    214.63 o 
   5   3 -14      756.89      946.51    230.29 o 
   5   3 -13     7803.90     7635.93    180.77 o 
   5   3 -13    13290.68    30915.01    220.14 o 
   5   3 -13    13290.68    12254.25    199.11 o 
   5   3 -12     1383.93     1341.76    150.32 o 
   5   3 -12     2356.94     2424.14    187.94 o 
   5   3 -11     1431.68     1785.94    160.82 o 
   5   3 -10      264.59      368.41    138.45 o 
   5   3 -10      155.36      320.70    123.52 o 
   5   3  -9     8221.21     8609.07    136.69 o 
   5   3  -9     8221.21     8797.46    137.63 o 
   5   3  -8    19576.02    19429.84    137.98 o 
   5   3  -7      697.08      729.55     81.95 o 
   5   3  -7     2475.74     2703.46    118.89 o 
   5   3  -6     4982.39     4839.54     78.74 o 
   5   3  -6     8485.42     7911.19    104.64 o 
   5   3  -5    17376.08    18790.41    101.29 o 
   5   3  -5    29592.90    30135.54    121.91 o 
   5   3  -4       84.97      207.75     21.18 o 
   5   3  -4      144.72      118.53     65.83 o 
   5   3  -3     6667.53     6478.63     78.60 o 
   5   3  -2     1772.80     1856.59     60.12 o 
   5   3  -2     1040.94     1120.50     39.81 o 
   5   3  -1      484.32      471.46     73.72 o 
   5   3   0    23467.96    25974.95     75.92 o 
   5   3   1    27979.46    28159.12     67.08 o 
   5   3   1    16428.72    17143.92     73.05 o 
   5   3   2     3988.65     4219.61     41.74 o 
   5   3   2     2342.02     2648.14     51.44 o 
   5   3   3    40548.48    42713.68     94.58 o 
   5   3   3    23808.88    24418.48    103.74 o 
   5   3   4    21937.27    21874.38    101.32 o 
   5   3   4     9949.44     8837.12    100.22 o 
   5   3   4    16944.72    15511.25     58.43 o 
   5   3   5      566.16      589.34     86.75 o 
   5   3   5      964.21      924.61     70.55 o 
   5   3   6    16897.53    16228.90    118.48 o 
   5   3   6    28777.89    29090.89    112.60 o 
   5   3   7    34240.00    33655.12    162.71 o 
   5   3   7    17995.65    13542.31    134.62 o 
   5   3   8     3062.67     3112.12    116.90 o 
   5   3   9    10810.81    10058.11    134.55 o 
   5   3   9     6347.79     5966.19    130.95 o 
   5   3  10    16975.24    16689.32    172.37 o 
   5   3  10     9967.36    10063.44    151.18 o 
   5   3  11     3709.74     4182.24    164.58 o 
   5   3  12     2892.30     2989.51    156.92 o 
   5   3  12     1698.27     1899.33    174.73 o 
   5   3  13       15.11      137.22    177.19 o 
   5   3  13       25.74       81.14    174.16 o 
   5   3  14       10.65      128.34    176.82 o 
   5   3  14       18.13      220.17    183.04 o 
   5   3  15     2259.41     2241.40    209.06 o 
   5   3  15     1326.66     1361.23    193.63 o 
   5   3  16       38.48       66.55    249.96 o 
   5   3  16       22.59      163.57    247.34 o 
   5   3  17       10.23        2.87    238.21 o 
   5   3  17       17.43      177.84    247.00 o 
   5   3  18      674.51      785.76    315.24 o 
   5   3  18      321.62      405.53    254.69 o 
   5   3  18      188.85      359.89    373.64 o 
   5   5 -18       33.18     -284.65    344.91 o 
   5   5 -18       56.51      -67.08    376.68 o 
   5   5 -18       89.69      173.63    289.20 o 
   5   5 -17     5854.08     6017.86    302.58 o 
   5   5 -17     3437.34     3592.36    355.52 o 
   5   5 -16       15.95      209.86    269.44 o 
   5   5 -16        9.36      138.31    246.00 o 
   5   5 -15      391.97      403.94    209.54 o 
   5   5 -15      230.16      673.36    193.67 o 
   5   5 -14      229.16      404.52    208.61 o 
   5   5 -14      390.28      326.42    221.10 o 
   5   5 -13    12001.68    13584.82    255.10 o 
   5   5 -13    12001.68    12410.85    221.51 o 
   5   5 -13     7047.03     7413.51    196.45 o 
   5   5 -12      850.09     1102.18    175.46 o 
   5   5 -12     1447.78     1651.12    204.99 o 
   5   5 -11     8247.30     9019.56    187.23 o 
   5   5 -10       18.19       25.86    136.13 o 
   5   5 -10       30.97      301.94    153.79 o 
   5   5  -8    10024.67    10194.04    145.41 o 
   5   5  -8    17072.83    16850.90    160.78 o 
   5   5  -7    12980.99    11964.55     58.58 o 
   5   5  -7     7622.05    12931.87     81.74 o 
   5   5  -7    20030.71    19182.43    168.03 o 
   5   5  -6    42867.61    42809.41    177.79 o 
   5   5  -6    25170.60    26391.47    147.11 o 
   5   5  -5    28212.46    29012.02    139.10 o 
   5   5  -4    19055.76    14210.08    105.84 o 
   5   5  -4    32588.69    36362.05    141.44 o 
   5   5  -3      386.21      324.69     90.35 o 
   5   5  -3      226.77       42.54     68.98 o 
   5   5  -2    12118.76    11540.52     79.25 o 
   5   5  -2    20639.25    19573.28    107.86 o 
   5   5  -1    22293.63    19106.44     72.68 o 
   5   5  -1    37967.89    36303.31     92.57 o 
   5   5   0    15824.09    18061.63     72.96 o 
   5   5   1     1915.13     2199.62     44.47 o 
   5   5   1     3261.62     3354.44     55.79 o 
   5   5   2     1139.08     1316.03     74.94 o 
   5   5   2     1939.94     1926.31     54.06 o 
   5   5   3    10271.67    10185.39     76.76 o 
   5   5   3     6031.23     6346.86     83.35 o 
   5   5   4     1942.85     2143.93     58.79 o 
   5   5   4     2036.28     2221.52     89.23 o 
   5   5   4     1140.78     1172.57     76.94 o 
   5   5   5     2026.01     2101.01     73.36 o 
   5   5   5     1189.62     1287.66     94.43 o 
   5   5   6      169.55      309.06     94.06 o 
   5   5   6      288.75      305.66     89.46 o 
   5   5   7     1765.89     1507.67    169.39 o 
   5   5   7     4808.63     4766.93    148.46 o 
   5   5   7     3007.45     3795.31     45.06 o 
   5   5   8     7014.13     6592.10    117.75 o 
   5   5   8     4118.49     3956.23    140.92 o 
   5   5   9     1928.36     1870.29    143.27 o 
   5   5   9     1132.28     1113.98    138.37 o 
   5   5  10    14110.65    13326.06    176.31 o 
   5   5  10     8285.36     7794.71    163.12 o 
   5   5  11    14284.79    14066.56    187.57 o 
   5   5  12     8149.11     7431.95    192.13 o 
   5   5  12    13878.61    13804.92    189.96 o 
   5   5  13      462.59      606.05    191.01 o 
   5   5  13      787.83      832.42    208.77 o 
   5   5  14     2406.03     2048.64    195.97 o 
   5   5  14     4097.67     3848.15    201.66 o 
   5   5  15     8261.74     6481.98    234.02 o 
   5   5  15     4851.05     3668.68    224.89 o 
   5   5  16     3693.12     3549.15    242.67 o 
   5   5  16     6289.69     6559.38    323.46 o 
   5   5  17     5693.43     6041.88    306.85 o 
   5   5  17     3343.01     3116.93    237.85 o 
   5   7 -17     8004.88     6910.39    284.75 o 
   5   7 -17     4700.23     4092.44    271.75 o 
   5   7 -16      252.84      856.40    301.72 o 
   5   7 -16      430.61      327.70    308.30 o 
   5   7 -15      255.51      133.77    228.20 o 
   5   7 -15      435.15      626.11    268.89 o 
   5   7 -14     3517.46     3268.88    214.01 o 
   5   7 -13      454.66      717.91    274.09 o 
   5   7 -13      774.33     2542.58    246.68 o 
   5   7 -13      774.33      879.38    268.54 o 
   5   7 -12    10467.98    10839.10    289.95 o 
   5   7 -12     6146.49     6027.79    214.10 o 
   5   7 -11     6108.83     6693.14    232.06 o 
   5   7 -10     3493.63     3719.97    216.75 o 
   5   7 -10     2051.36     2029.81    191.45 o 
   5   7  -9     4123.74     4586.66    216.82 o 
   5   7  -9     2421.34     2521.80    186.44 o 
   5   7  -9     4123.74     6280.01    171.60 o 
   5   7  -8      618.75      638.71    185.32 o 
   5   7  -8      363.31      321.54    231.87 o 
   5   7  -7    21750.17    23099.04    208.97 o 
   5   7  -6     2653.80     2845.26    139.81 o 
   5   7  -5     6440.49     6096.76    176.05 o 
   5   7  -5    10968.68    10197.19    171.97 o 
   5   7  -4      665.86      592.27     88.27 o 
   5   7  -4      390.97      411.16    143.85 o 
   5   7  -3     2536.55     2477.98     95.24 o 
   5   7  -3     1489.39     1385.50    116.92 o 
   5   7  -2      506.43      399.14     99.09 o 
   5   7  -2      862.49      812.77     64.88 o 
   5   7  -1    45193.89    43105.32    114.98 o 
   5   7   0    10250.57    11131.14     74.34 o 
   5   7   1    14623.44    14842.50     86.36 o 
   5   7   1     8586.46     8590.88     66.01 o 
   5   7   2     4022.51     4035.32     70.09 o 
   5   7   3     2984.78     3107.52    109.30 o 
   5   7   3     1752.58     2123.71     90.22 o 
   5   7   4    26838.37    26388.18    175.91 o 
   5   7   4    15758.70    13885.73     82.79 o 
   5   7   5       13.91       81.63    105.47 o 
   5   7   5        8.17      297.71    128.14 o 
   5   7   6    16269.75    15671.03    149.91 o 
   5   7   6    27708.72    28326.11    171.41 o 
   5   7   7     1332.91     1499.79    161.46 o 
   5   7   7      779.28      402.88     97.20 o 
   5   7   8     5297.41     4924.40    142.35 o 
   5   7   8     9021.93     9028.48    172.44 o 
   5   7   9      162.81      239.28    156.31 o 
   5   7   9      277.28      103.27    156.64 o 
   5   7  10       97.60      154.91    172.35 o 
   5   7  12       47.41      189.68    203.13 o 
   5   7  12       27.83       36.89    205.34 o 
   5   7  13      349.29      393.27    227.74 o 
   5   7  13      594.87      564.49    239.14 o 
   5   7  14      246.41      255.19    234.86 o 
   5   7  15     2843.12     2302.19    262.98 o 
   5   7  15     1669.40     1411.20    258.37 o 
   5   9 -14      172.26      157.41    314.28 o 
   5   9 -13       46.95       86.00    300.20 o 
   5   9 -13       79.96      338.41    312.55 o 
   5   9 -13       79.96       77.05    292.28 o 
   5   9 -12     2488.07     2442.57    317.09 o 
   5   9 -12     1460.92     1484.41    250.02 o 
   5   9 -11    11001.45    10928.28    296.04 o 
   5   9 -10       38.63       74.96    219.27 o 
   5   9 -10       65.79      328.72    264.65 o 
   5   9  -9     7801.08     8225.67    227.48 o 
   5   9  -9    13285.88    13888.20    202.09 o 
   5   9  -9    13285.88    13259.78    281.37 o 
   5   9  -8     3237.20     3844.73    224.52 o 
   5   9  -8     5513.22     5433.75    240.68 o 
   5   9  -7     8131.92     8742.47    225.98 o 
   5   9  -6     2561.75     2333.72    175.35 o 
   5   9  -6     4362.88     4517.37    215.18 o 
   5   9  -5      132.21      173.39    161.09 o 
   5   9  -5       77.63       32.94    186.16 o 
   5   9  -4      181.20       72.02    153.18 o 
   5   9  -4      106.39      277.97    158.33 o 
   5   9  -3      254.49      508.50    147.23 o 
   5   9  -2      475.39      747.02     79.91 o 
   5   9  -2      279.13      680.29    169.35 o 
   5   9  -1       60.11       55.75     84.15 o 
   5   9   1      954.89      765.38     78.35 o 
   5   9   1     1626.26     1624.39     82.02 o 
   5   9   2       76.55       65.13    121.82 o 
   5   9   2       44.95      177.54     74.94 o 
   5   9   3     2211.16     2202.69    120.24 o 
   5   9   4     1981.98     1561.12     58.27 o 
   5   9   4     3375.47     3075.89    150.55 o 
   5   9   5      590.97      834.63    148.78 o 
   5   9   5      347.00      416.48     80.67 o 
   5   9   6     1656.43     1856.21    153.37 o 
   5   9   7     6798.54     6647.31     77.03 o 
   5   9   7    13671.71    14198.03    225.44 o 
   5   9   7    11578.47    12168.52    156.51 o 
   5   9   8     3927.70     3607.43    185.79 o 
   5   9   8     2306.23     2281.61    248.46 o 
   5   9   9     2556.08     2656.93    205.77 o 
   5   9   9     1500.85     1776.17    253.01 o 
   5   9  10     7639.67     7994.58    212.66 o 
   5   9  10     4485.79     5420.96    258.20 o 
   5   9  11      578.99      740.23    281.87 o 
   5   9  12     1217.31     1176.84    261.97 o 
   5   9  12     2073.18     1969.47    249.65 o 
   5   9  13       39.90      321.20    285.20 o 
   5   9  13       67.95      192.35    287.42 o 
   5  11 -10      469.60      347.87    247.52 o 
   5  11 -10      799.77      470.40    344.87 o 
   5  11  -9     4032.72     4518.18    344.47 o 
   5  11  -9     2367.89     2400.15    291.68 o 
   5  11  -9     4032.72      786.49    109.32 o 
   5  11  -8     2579.88     2818.85    292.06 o 
   5  11  -8     4393.74     4345.34    284.16 o 
   5  11  -7     1297.58     1506.61    283.24 o 
   5  11  -7      496.15      276.94    262.63 o 
   5  11  -7      844.98      823.68    358.30 o 
   5  11  -6      274.60      258.55    194.10 o 
   5  11  -6      467.67      674.46    305.41 o 
   5  11  -5        0.61     1574.69    317.28 o 
   5  11  -5        0.36      -54.14    202.92 o 
   5  11  -4     3100.49     2852.25    213.51 o 
   5  11  -4     1820.52     1771.91    172.69 o 
   5  11  -3     1499.89     1626.72    228.64 o 
   5  11  -2      208.02      753.62    260.65 o 
   5  11  -2      354.27      763.18    300.74 o 
   5  11  -1      561.12      809.96    239.05 o 
   5  11  -1      955.64     1379.94    310.07 o 
   5  11   0    17676.17    26950.86    511.01 o 
   5  11   1     1048.85     1142.04    229.17 o 
   5  11   1      615.86     1203.80    314.87 o 
   5  11   2    14832.59    14895.86    231.62 o 
   5  11   2     8709.26     9232.86    263.77 o 
   5  11   3      216.34      249.24    216.06 o 
   5  11   4     1608.10     2051.06    210.05 o 
   5  11   4     2738.72     2599.17    183.04 o 
   5  11   5       13.42      351.56    277.61 o 
   5  11   5       22.86      472.74    197.65 o 
   5  11   6      365.27      677.59    209.34 o 
   5  11   6      214.47      234.55    249.46 o 
   5  11   7      967.43     1065.67    177.14 o 
   5  11   7     1192.89     1275.87    242.75 o 
   5  11   7      568.04      608.23    223.81 o 
   5  11   8     2640.99     3074.97    320.27 o 
   5  11   8     4497.82     4468.96    223.60 o 
   5  11   9      234.63      402.58    286.77 o 
   5  11   9      399.59      403.73    175.00 o 
   6   0 -20     5123.33     5151.74    324.21 o 
   6   0 -20     8725.46     9224.02    435.01 o 
   6   0 -20     8725.46    10629.03    221.49 o 
   6   0 -18      680.43      986.70    296.89 o 
   6   0 -16     9780.96     9837.10    270.30 o 
   6   0 -16     5743.09     5553.33    267.24 o 
   6   0 -14     2113.71     2227.20    179.51 o 
   6   0 -14     3599.83     3198.71    199.29 o 
   6   0 -12    44042.78    42635.62    237.37 o 
   6   0 -12    25860.63    27924.95    200.80 o 
   6   0 -10    48442.46    48618.18    213.33 o 
   6   0 -10    28443.99    28688.11    159.93 o 
   6   0  -8    18914.02    17669.94    138.85 o 
   6   0  -8    11105.76    10310.39    112.33 o 
   6   0  -6    38798.76    40181.89    113.96 o 
   6   0  -6    66077.48    65646.87    153.24 o 
   6   0  -4   183005.41   177873.22    274.27 o 
   6   0  -4   107455.41   120953.38    182.94 o 
   6   0  -4   212123.97   223733.06    220.92 o 
   6   0  -2    45719.28    49639.71    112.14 o 
   6   0   0   119400.91   127953.11    133.99 o 
   6   0   2    24650.39    28274.71     90.39 o 
   6   0   4     6396.01     4442.22     54.74 o 
   6   0   6    25882.38    25123.05    116.93 o 
   6   0   6    44079.82    41665.50    146.36 o 
   6   0   8     5203.37     5236.00    103.85 o 
   6   0   8     8861.77     8329.13    122.35 o 
   6   0  10     1864.80     2351.27    139.05 o 
   6   0  10     1094.96     1327.18    117.02 o 
   6   0  12    22137.67    21007.08    210.32 o 
   6   0  12    12998.59    13301.40    175.24 o 
   6   0  14    26165.56    24527.62    302.35 o 
   6   0  14    15363.65    14569.33    210.65 o 
   6   0  16       11.19      207.69    244.27 o 
   6   0  16        6.57      116.96    223.97 o 
   6   0  18     2696.87     2603.21    475.73 o 
   6   0  18     9349.95     9909.94    291.52 o 
   6   0  18     4593.00     5384.96    386.86 o 
   6   2 -20     2071.10     3765.36    248.74 o 
   6   2 -20     1216.09     1346.48    367.88 o 
   6   2 -19      899.26      939.01    300.62 o 
   6   2 -19     1531.52     1736.41    322.24 o 
   6   2 -18     1321.53     1284.21    300.79 o 
   6   2 -18     1129.82     1410.53    263.06 o 
   6   2 -18      663.40      649.61    260.51 o 
   6   2 -17      122.97      631.12    317.82 o 
   6   2 -16     2195.55     2676.09    246.43 o 
   6   2 -16     1289.16     1790.78    255.34 o 
   6   2 -15      283.31      294.98    221.45 o 
   6   2 -15      166.35      427.41    192.89 o 
   6   2 -14     1752.41     1618.97    190.68 o 
   6   2 -14     1028.96     1125.93    170.74 o 
   6   2 -13     1098.29     1353.86    179.70 o 
   6   2 -13     1870.47     2077.81    202.57 o 
   6   2 -13     1870.47     5179.67    179.86 o 
   6   2 -12    18185.27    17907.18    226.88 o 
   6   2 -12    10677.85    10634.47    173.01 o 
   6   2 -11    39176.50    40468.28    209.96 o 
   6   2 -10    10254.43    10242.61    156.26 o 
   6   2 -10     6021.10     5726.93    127.25 o 
   6   2  -9     6527.00     7308.58    115.38 o 
   6   2  -9    11116.01    10766.18    135.34 o 
   6   2  -8     6014.55     5709.09    125.89 o 
   6   2  -7    17591.74    18329.50    125.46 o 
   6   2  -6      855.15     1039.81     81.04 o 
   6   2  -6     1456.39     1602.62     80.36 o 
   6   2  -5    32251.00    32656.17    113.09 o 
   6   2  -5    18936.84    20602.28     99.53 o 
   6   2  -4    50101.11    53671.41    133.71 o 
   6   2  -4    18878.84    22847.44     91.78 o 
   6   2  -4    32152.22    30153.76    112.63 o 
   6   2  -3    40470.87    41316.83    122.57 o 
   6   2  -2    12218.08    12111.17     52.53 o 
   6   2  -2    20808.40    19923.69     91.53 o 
   6   2  -1       58.47       68.25     21.80 o 
   6   2  -1       99.58      206.24     59.21 o 
   6   2   0     8808.16    11055.18     83.84 o 
   6   2   1     1948.58     2358.42     24.70 o 
   6   2   1     1144.15     1627.98     54.07 o 
   6   2   2      388.20      524.17     32.37 o 
   6   2   2      227.94      380.83     53.55 o 
   6   2   3     5276.89     5445.06     53.91 o 
   6   2   3     3098.44     3619.21     64.32 o 
   6   2   4    17524.04    23900.83    115.66 o 
   6   2   4    16258.14     9211.38     30.47 o 
   6   2   4     9546.30     8179.74     79.05 o 
   6   2   5    26054.09    26637.52    120.64 o 
   6   2   5    44372.26    43573.93    106.98 o 
   6   2   6     5529.97     4997.89     92.55 o 
   6   2   6     9417.99     8636.57    103.47 o 
   6   2   7    84046.73   104272.00    244.95 o 
   6   2   7    32537.95    29785.24    185.37 o 
   6   2   8      554.17      536.70     90.66 o 
   6   2   8      325.39      403.98    103.35 o 
   6   2   9    15952.31    15496.61    140.40 o 
   6   2   9     9366.73     9058.42    137.88 o 
   6   2  10     1202.60     1585.89    123.16 o 
   6   2  11     6574.41     6811.58    187.28 o 
   6   2  12     1970.94     1885.23    165.79 o 
   6   2  12     3356.67     2999.71    175.70 o 
   6   2  13     2145.96     2256.59    184.50 o 
   6   2  13     3654.75     3756.25    189.28 o 
   6   2  14     3152.31     3140.21    195.24 o 
   6   2  14     5368.65     5067.62    198.10 o 
   6   2  15      305.30      461.23    196.87 o 
   6   2  15      519.95     1092.00    196.33 o 
   6   2  16      183.44      342.27    247.04 o 
   6   2  16      312.41      276.49    244.07 o 
   6   2  17      108.84      354.94    278.57 o 
   6   2  17       63.91      112.30    229.06 o 
   6   2  18     1612.61     1476.90    317.20 o 
   6   2  18     3166.42     2928.02    296.44 o 
   6   2  18      946.88     1156.69    356.98 o 
   6   4 -19        4.55      384.33    280.62 o 
   6   4 -19        7.75      327.39    349.10 o 
   6   4 -18      948.52      956.96    277.30 o 
   6   4 -18       22.67      -32.19    240.74 o 
   6   4 -17      223.99      294.10    258.54 o 
   6   4 -17      381.47      586.62    292.73 o 
   6   4 -16      340.64      410.29    219.68 o 
   6   4 -16      580.14      788.41    246.28 o 
   6   4 -15     3970.29     3804.15    195.24 o 
   6   4 -15     6761.73     6073.70    221.31 o 
   6   4 -14       53.44       41.50    183.60 o 
   6   4 -14       91.01      105.36    210.52 o 
   6   4 -13     3563.95     3505.09    182.03 o 
   6   4 -13     6069.70     5575.93    200.42 o 
   6   4 -13     6069.70     7433.31    227.58 o 
   6   4 -12      157.12      342.84    186.79 o 
   6   4 -12       92.25      240.78    171.05 o 
   6   4 -11     6557.18     7175.97    193.03 o 
   6   4 -10     4516.20     4713.19    147.67 o 
   6   4  -9      436.54      382.25    140.60 o 
   6   4  -9      256.32      410.60    161.47 o 
   6   4  -8    39868.89    38136.12    177.18 o 
   6   4  -8    23409.84    23247.64    150.78 o 
   6   4  -7      441.57      568.68     97.48 o 
   6   4  -7      522.44      727.39    126.63 o 
   6   4  -7      259.27      282.96    104.89 o 
   6   4  -6    17914.62    16548.93    101.41 o 
   6   4  -6    30510.08    30891.62    153.88 o 
   6   4  -5     5197.94     4992.39    107.59 o 
   6   4  -5     3052.08     2778.16     68.36 o 
   6   4  -4     3638.22     3571.12    116.70 o 
   6   4  -4      857.98      816.64     25.94 o 
   6   4  -4     1461.22     1148.02    102.74 o 
   6   4  -3     4344.18     4250.40     57.67 o 
   6   4  -3     7398.50     7588.39     94.09 o 
   6   4  -2     6509.26     6995.65     78.35 o 
   6   4  -2     3822.05     4467.51     50.86 o 
   6   4  -1    18963.48    18141.76     85.52 o 
   6   4  -1    11134.80     9532.47     58.69 o 
   6   4   0       57.53      259.76     61.23 o 
   6   4   1      848.98      797.87     49.31 o 
   6   4   1     1445.89     1371.15     42.14 o 
   6   4   2       18.63      130.70     73.61 o 
   6   4   2       31.73      172.81     43.12 o 
   6   4   3     2921.69     2941.64     65.99 o 
   6   4   4      214.92     1328.69    121.64 o 
   6   4   4    15233.21    15977.76    102.90 o 
   6   4   4      366.03      480.20     53.13 o 
   6   4   5       15.67       88.19     87.59 o 
   6   4   5       26.69       50.73     73.32 o 
   6   4   6      333.51      351.00    107.20 o 
   6   4   6      567.99      604.23     82.49 o 
   6   4   7    26045.31    26536.59    159.79 o 
   6   4   7    11694.66     8655.63    213.63 o 
   6   4   8    24467.69    22924.21    127.56 o 
   6   4   8    14366.71    13816.40    161.69 o 
   6   4   9     1261.97     1110.67    136.20 o 
   6   4   9     2149.25     1972.19    135.39 o 
   6   4  10    15611.16    14837.95    177.57 o 
   6   4  10    26587.08    25444.00    198.51 o 
   6   4  11     2251.44     2368.43    146.00 o 
   6   4  12     1750.74     1614.69    171.03 o 
   6   4  12     2981.66     2815.69    158.96 o 
   6   4  13      221.49      272.77    206.96 o 
   6   4  13      130.05      294.17    187.23 o 
   6   4  14        3.85      278.51    216.08 o 
   6   4  15     7412.11     5818.23    179.70 o 
   6   4  15     4352.18     3289.85    200.40 o 
   6   4  16       86.57       75.55    232.44 o 
   6   4  16       50.83      -38.53    253.54 o 
   6   4  17     3172.23     2958.37    280.21 o 
   6   4  17     5402.56     5563.94    295.29 o 
   6   6 -18      481.55      676.84    212.45 o 
   6   6 -18      853.58     1315.81    282.93 o 
   6   6 -17     2363.93     2515.45    288.95 o 
   6   6 -17     4025.97     3862.81    319.44 o 
   6   6 -16     1197.18     1288.35    287.55 o 
   6   6 -16      702.95      870.04    258.95 o 
   6   6 -15     2444.72     2222.01    212.01 o 
   6   6 -15     4163.56     4203.18    248.22 o 
   6   6 -14     3741.50     3356.86    239.57 o 
   6   6 -14     2196.90     2456.44    200.86 o 
   6   6 -13     9031.81     9818.31    233.92 o 
   6   6 -13    15381.91    15736.33    249.26 o 
   6   6 -12     2664.55     2916.30    186.43 o 
   6   6 -12     4537.95     4630.18    222.59 o 
   6   6 -11     3809.48     4056.43    191.21 o 
   6   6 -10     5811.16     5576.83    188.00 o 
   6   6 -10     3412.14     3744.10    161.36 o 
   6   6  -9      242.76      710.74    163.51 o 
   6   6  -9      242.76      272.71    170.29 o 
   6   6  -9      142.54       49.98    171.64 o 
   6   6  -8     2287.41     2531.33    150.73 o 
   6   6  -8     1343.10     1375.28    143.47 o 
   6   6  -4    45044.41    14132.51     80.68 o 
   6   6  -4     8716.97     7433.04    145.15 o 
   6   6  -3    13260.09    11945.45    112.43 o 
   6   6  -2     9521.39     8342.51     74.75 o 
   6   6  -2    16215.71    15943.00    108.49 o 
   6   6  -1    33179.88    31559.58     99.78 o 
   6   6  -1    56508.07    54097.32    126.01 o 
   6   6   0    23927.06    26564.06     98.96 o 
   6   6   1      813.18     1284.97     69.94 o 
   6   6   1     1384.91     1424.98     52.52 o 
   6   6   2    17685.30    17332.31     88.89 o 
   6   6   3    31082.46    28654.93    121.57 o 
   6   6   3    18250.71    18630.49    118.25 o 
   6   6   4     4526.11     4459.52     59.09 o 
   6   6   4     7708.33     6339.63     61.28 o 
   6   6   5     7920.88     7684.23    133.49 o 
   6   6   5    13489.91    12950.47    110.69 o 
   6   6   6     3262.19     3271.41    117.94 o 
   6   6   6     5555.78     5608.30     92.21 o 
   6   6   7     3143.77     3487.98    141.69 o 
   6   6   7       16.45     1335.17     33.21 o 
   6   6   7        9.66     2376.46     60.66 o 
   6   6   8     2122.46     2207.46    152.23 o 
   6   6   8     3614.73     3237.33    101.12 o 
   6   6   9       40.21      233.55    184.31 o 
   6   6   9       68.48      156.89    144.11 o 
   6   6  10     2067.86     2002.46    136.89 o 
   6   6  10     1214.19     1361.24    189.01 o 
   6   6  11     9222.25     9460.34    190.14 o 
   6   6  12     1692.73     2068.52    242.70 o 
   6   6  12      993.92      960.35    219.37 o 
   6   6  13        7.15       12.72    209.01 o 
   6   6  13       12.18      238.47    230.92 o 
   6   6  14      544.12      683.85    219.38 o 
   6   6  14      926.68     1087.94    261.01 o 
   6   6  15     6569.66     5585.24    336.20 o 
   6   6  15     3857.51     2806.23    244.40 o 
   6   6  16      635.93      883.91    275.92 o 
   6   6  16     1083.04     1028.10    298.70 o 
   6   8 -15       49.73      462.12    285.31 o 
   6   8 -15       29.20      149.27    225.52 o 
   6   8 -14      333.23      582.41    218.02 o 
   6   8 -14      567.53      884.10    303.49 o 
   6   8 -13      642.86      550.35    315.20 o 
   6   8 -13      642.86     1172.82    208.78 o 
   6   8 -13      377.47      698.49    269.49 o 
   6   8 -12     2661.63     2805.20    277.59 o 
   6   8 -12     4532.97     4627.71    295.24 o 
   6   8 -11     2028.65     2232.52    232.30 o 
   6   8 -10      351.15      790.84    280.44 o 
   6   8 -10      206.19      148.50    217.71 o 
   6   8  -9     5007.91     7896.78    274.10 o 
   6   8  -9     5007.91     5121.90    242.17 o 
   6   8  -9     2940.50     2941.73    191.15 o 
   6   8  -8     6332.30     6892.39    210.43 o 
   6   8  -8     3718.14     4099.02    193.54 o 
   6   8  -7       11.46      376.47    149.04 o 
   6   8  -7    13665.88    14201.73    232.73 o 
   6   8  -6     1179.90     1006.62    182.04 o 
   6   8  -6     2009.46     2013.72    181.54 o 
   6   8  -5      894.27      739.50    161.28 o 
   6   8  -5     1523.02     1817.06    173.46 o 
   6   8  -4     5269.62     4726.38     93.73 o 
   6   8  -4     3094.17     2389.02    145.11 o 
   6   8  -3      287.94      539.07    134.25 o 
   6   8  -3      490.38      457.34     87.12 o 
   6   8  -2     6100.43     6276.86     81.07 o 
   6   8  -2     3581.99     3002.54    117.62 o 
   6   8  -1     2556.78     2450.24     61.99 o 
   6   8  -1     4354.40     3942.26     71.29 o 
   6   8   0     1823.14     2076.26     84.26 o 
   6   8   1      544.87      600.51     53.23 o 
   6   8   1      927.96     1042.99     59.57 o 
   6   8   2     1565.15     1814.73     79.76 o 
   6   8   2     2665.58     2733.99    100.40 o 
   6   8   3     8949.97     8184.71    126.70 o 
   6   8   3     5255.16     5807.49     71.96 o 
   6   8   4    11135.16    11545.14    142.89 o 
   6   8   4     6538.24     4337.40     62.01 o 
   6   8   5     1897.95     1830.70    101.72 o 
   6   8   5     3232.36     3318.03    131.12 o 
   6   8   6     3297.89     3370.49    164.13 o 
   6   8   6     1936.43     1762.63    101.47 o 
   6   8   7       64.81      197.23     42.21 o 
   6   8   7      110.38      193.09    106.38 o 
   6   8   7      531.92      647.19    158.91 o 
   6   8   8     1812.10     1778.17    168.06 o 
   6   8   8     3086.15     3271.66    161.21 o 
   6   8   9      506.26      716.69    229.60 o 
   6   8   9      297.26      279.47    197.83 o 
   6   8  10     8671.04     9192.34    209.85 o 
   6   8  10     5091.38     5550.89    247.22 o 
   6   8  11     7084.61     6789.72    251.79 o 
   6   8  12      579.97      524.12    340.12 o 
   6   8  12      987.74     1460.87    264.83 o 
   6   8  13     1909.15     1791.16    263.89 o 
   6   8  13     3251.44     2830.05    256.91 o 
   6   8  14     1411.26     1446.54    265.68 o 
   6  10 -12      197.23      492.97    326.89 o 
   6  10 -12      335.90      198.32    334.76 o 
   6  10 -10       38.26      229.90    269.92 o 
   6  10 -10       22.47       50.94    221.83 o 
   6  10  -9     2710.77     3820.60    204.92 o 
   6  10  -9     2710.77     2584.09    262.74 o 
   6  10  -9     1591.68     1542.00    243.46 o 
   6  10  -8     8267.87     8467.70    246.39 o 
   6  10  -8     4854.65     4983.06    260.49 o 
   6  10  -7      511.18      628.27    286.93 o 
   6  10  -7      453.15      417.32    101.34 o 
   6  10  -7      266.08      671.97    262.89 o 
   6  10  -6     4557.68     4984.72    197.16 o 
   6  10  -6     2676.14     3149.62    220.45 o 
   6  10  -5     6490.68     6025.56    226.34 o 
   6  10  -5    11054.16    11014.22    195.55 o 
   6  10  -4       28.20      294.91    180.19 o 
   6  10  -4       48.03      251.51     89.65 o 
   6  10  -3     1706.72     1745.59    155.21 o 
   6  10  -2       19.97      158.87    103.57 o 
   6  10  -1      540.69      672.61    143.87 o 
   6  10  -1      920.84      930.11    172.07 o 
   6  10   0    15990.95    20301.94    161.74 o 
   6  10   1       84.88      365.39    251.48 o 
   6  10   2     9770.87     9094.70    152.88 o 
   6  10   2     5737.17     5525.95    176.16 o 
   6  10   3        6.12      202.21    222.31 o 
   6  10   3       10.43      338.05    145.59 o 
   6  10   4       95.51       33.18    209.02 o 
   6  10   4      162.66      255.96    152.40 o 
   6  10   5     1193.37     1248.51    201.19 o 
   6  10   5     2032.41     2167.34    178.72 o 
   6  10   6       29.82      240.44    169.12 o 
   6  10   6       17.51      391.38    271.97 o 
   6  10   7     3956.86     4072.12    193.35 o 
   6  10   7     6738.86     7736.20    174.91 o 
   6  10   7     6984.25     7389.14    278.77 o 
   6  10   8     4289.54     4455.38    236.79 o 
   6  10   8     2518.69     2707.67    249.61 o 
   6  10   9       68.64      112.07    315.92 o 
   6  10   9      116.90       64.89    229.63 o 
   6  10  10     4065.07     4416.71    267.75 o 
   6  10  10     2386.89     2885.05    333.49 o 
   6  10  11     4750.41     5443.97    307.47 o 
   6  12  -6      436.48      579.43    378.94 o 
   6  12  -6      256.29      641.18    218.47 o 
   6  12  -5       83.87       71.68    321.52 o 
   6  12  -4     1058.96     1023.22    312.75 o 
   6  12  -4      621.79      174.22    215.66 o 
   6  12  -3       56.01      130.61    258.50 o 
   6  12  -3       32.89      776.80    332.43 o 
   6  12  -2       53.66       44.73    256.20 o 
   6  12  -1       17.50      171.16    294.61 o 
   6  12  -1       29.80     1264.07    484.26 o 
   6  12   0    26600.79    31511.17    430.05 o 
   6  12   1      136.28     1016.33    388.87 o 
   6  12   1       80.02      876.33    283.57 o 
   6  12   2    21813.38    21844.59    296.69 o 
   6  12   2    12808.18    13213.88    392.12 o 
   6  12   3        6.38       57.35    250.82 o 
   6  12   3       10.87      713.45    274.04 o 
   6  12   4     1568.96     1434.63    219.92 o 
   6  12   4      921.25     1074.40    291.15 o 
   6  12   5       52.66     -113.92    239.03 o 
   6  12   5       89.69      285.04    223.97 o 
   7   1 -20      788.09     1019.83    306.07 o 
   7   1 -20     1342.18     1950.69    245.42 o 
   7   1 -20     1342.18     1324.23    330.04 o 
   7   1 -19       38.46     -183.05    281.50 o 
   7   1 -19       65.51      137.23    299.78 o 
   7   1 -18      141.08      116.18    241.95 o 
   7   1 -18       80.67      181.32    263.77 o 
   7   1 -17     1786.19     1916.36    276.34 o 
   7   1 -17     1048.80     1119.76    252.28 o 
   7   1 -16      387.22      537.67    225.41 o 
   7   1 -16      659.46      764.22    294.68 o 
   7   1 -15      346.39      385.63    193.49 o 
   7   1 -15      203.39      299.26    153.48 o 
   7   1 -14     2393.77     2431.66    197.04 o 
   7   1 -14     1405.55     1548.65    172.20 o 
   7   1 -13      566.85      742.33    158.60 o 
   7   1 -13      965.40     1135.07    165.79 o 
   7   1 -12    26124.42    27532.50    190.11 o 
   7   1 -12    44492.04    44855.46    268.46 o 
   7   1 -11    17837.08    18988.70    171.22 o 
   7   1 -10    48830.91    48767.50    218.75 o 
   7   1 -10    28672.08    29237.49    164.66 o 
   7   1  -9     3397.33     3305.76    127.59 o 
   7   1  -9     1994.81     2050.25    104.98 o 
   7   1  -8     1942.61     1817.52    106.18 o 
   7   1  -8     3308.42     3099.80    102.10 o 
   7   1  -7    11345.00    12223.14    124.24 o 
   7   1  -6      269.77      428.30     76.47 o 
   7   1  -6      158.40      277.25     61.90 o 
   7   1  -5     9412.18     9122.55     82.52 o 
   7   1  -5     5526.56     5246.22     75.13 o 
   7   1  -4    34249.23    35505.34    118.52 o 
   7   1  -4    11598.77    14534.89     84.94 o 
   7   1  -4    19753.66    19915.39    124.90 o 
   7   1  -3     1772.48     1711.76     57.20 o 
   7   1  -3     1040.75      959.45     38.08 o 
   7   1  -2    23077.80    24286.44     94.23 o 
   7   1  -2    13550.61    16711.51     67.67 o 
   7   1  -1     5622.82     5725.33     62.48 o 
   7   1  -1     3301.55     3080.21     36.70 o 
   7   1   0    71627.88    78293.27    148.83 o 
   7   1   1    10357.80    10478.90     67.22 o 
   7   1   1     6081.80     6357.01     71.27 o 
   7   1   2    17363.18    18934.39     71.22 o 
   7   1   2    10195.15    11539.51     84.09 o 
   7   1   3      793.52     2392.74     64.34 o 
   7   1   3     1351.43     2522.48     50.11 o 
   7   1   4     9419.27     7196.20     69.41 o 
   7   1   5    11802.88    11585.93     95.51 o 
   7   1   5    20101.28    18491.08     99.67 o 
   7   1   6    49134.44    49499.10    169.66 o 
   7   1   6    83679.98    80630.87    185.43 o 
   7   1   7    13653.18    13531.54    134.56 o 
   7   1   7     3211.80     3396.08    140.91 o 
   7   1   8    10795.05    10341.83    126.75 o 
   7   1   8     6338.54     6305.61    109.97 o 
   7   1   9     2376.43     2566.12    126.96 o 
   7   1   9     4047.25     4172.83    135.22 o 
   7   1  10       31.79      218.64    135.26 o 
   7   1  10       18.66       39.73    134.34 o 
   7   1  11     7958.52     7668.43    169.40 o 
   7   1  12      276.56      478.64    147.00 o 
   7   1  12      471.01      564.33    203.61 o 
   7   1  13      164.51      330.55    189.91 o 
   7   1  13       96.59      185.05    174.14 o 
   7   1  14     4334.18     4606.14    229.37 o 
   7   1  14     2544.90     2813.08    228.29 o 
   7   1  15     1026.74     1002.81    204.91 o 
   7   1  15     1748.63     1484.26    196.49 o 
   7   1  16      504.65      664.75    237.42 o 
   7   1  16      859.46      845.97    245.99 o 
   7   1  17     6350.98     5877.88    287.68 o 
   7   1  17     3729.11     3599.46    276.50 o 
   7   1  18     6888.22     4933.46    278.06 o 
   7   1  18    12299.36    12078.34    304.00 o 
   7   1  18     4044.56     5793.57    458.96 o 
   7   3 -19      965.16     1362.34    315.61 o 
   7   3 -19      566.71      764.34    283.19 o 
   7   3 -18     7745.97     8014.98    274.01 o 
   7   3 -18     3055.77     3751.66    318.27 o 
   7   3 -18     5204.23     4290.43    248.32 o 
   7   3 -17     4095.62     4328.97    277.12 o 
   7   3 -17     6975.18     6775.30    311.11 o 
   7   3 -16       43.94      252.07    247.36 o 
   7   3 -16       25.80      318.89    234.14 o 
   7   3 -15     2861.17     2742.94    223.04 o 
   7   3 -15     1679.99     2019.47    225.13 o 
   7   3 -14      275.35      255.02    170.86 o 
   7   3 -14      468.94      272.66    198.54 o 
   7   3 -13      695.38      734.62    181.92 o 
   7   3 -13     1184.29     1738.09    191.18 o 
   7   3 -13     1184.29     1172.22    181.43 o 
   7   3 -12     1101.15     1180.78    167.01 o 
   7   3 -12      646.56      744.76    162.72 o 
   7   3 -11    24362.95    25800.91    209.78 o 
   7   3 -10      361.65      370.82    155.03 o 
   7   3 -10      212.35      428.37    133.09 o 
   7   3  -9     2942.70     2627.87    128.96 o 
   7   3  -9     1727.87     1856.16    114.36 o 
   7   3  -8     9516.25    10082.72    116.11 o 
   7   3  -8    16206.95    15481.71    141.15 o 
   7   3  -7      632.66      390.76    143.13 o 
   7   3  -7     3252.00     3354.88    113.45 o 
   7   3  -7      371.48      331.80     72.53 o 
   7   3  -6     5229.72     4920.78     98.53 o 
   7   3  -6     3070.74     3186.55     81.64 o 
   7   3  -5    22032.11    22510.22    121.91 o 
   7   3  -5    12936.61    14639.63     84.21 o 
   7   3  -4     8502.73     7249.86     94.93 o 
   7   3  -4     4992.55     4745.79     49.04 o 
   7   3  -4    18452.17    16018.53    107.40 o 
   7   3  -3     2444.04     2711.82     83.72 o 
   7   3  -3     1435.07     1988.65     58.64 o 
   7   3  -2     5589.89     5099.49     45.69 o 
   7   3  -2     9520.04     8356.63     87.13 o 
   7   3  -1    30793.54    30038.99    108.16 o 
   7   3  -1    52443.93    50969.38    145.39 o 
   7   3   0     1916.40     2009.29     79.81 o 
   7   3   1    42761.45    44627.82    138.79 o 
   7   3   2     8456.87     9227.23     52.97 o 
   7   3   2     4965.63     5708.85     71.92 o 
   7   3   3     7500.77     7245.98     83.33 o 
   7   3   3    12774.42    12641.70     73.19 o 
   7   3   4    17029.25    16039.96     73.71 o 
   7   3   4     2674.50     2633.84     32.27 o 
   7   3   4     1570.39     2043.58     84.69 o 
   7   3   5     9049.17     8199.64     77.47 o 
   7   3   5     5313.41     4852.95     92.06 o 
   7   3   6      103.99       80.52     97.61 o 
   7   3   7    28789.74    22089.45     85.77 o 
   7   3   7    16904.49    13618.32    186.86 o 
   7   3   7    42819.63    48445.75    215.76 o 
   7   3   8     7849.98     7540.96    141.30 o 
   7   3   8     4609.28     4258.29    127.25 o 
   7   3   9     4458.09     4348.85    128.27 o 
   7   3   9     2617.66     2666.44    127.88 o 
   7   3  10    21614.16    21285.34    171.82 o 
   7   3  10    12691.20    12536.88    171.29 o 
   7   3  11     3213.42     3388.90    170.25 o 
   7   3  12       73.35      132.09    170.63 o 
   7   3  12      124.92      124.77    183.48 o 
   7   3  13      688.95      738.05    195.65 o 
   7   3  13     1173.34     1180.82    194.29 o 
   7   3  14     2883.46     2963.86    206.47 o 
   7   3  15     9082.16     7571.85    218.58 o 
   7   3  15     5332.78     4388.42    204.37 o 
   7   3  16     2154.36     2124.02    245.11 o 
   7   3  16     3669.05     3640.31    251.52 o 
   7   3  17    10401.48     9926.23    300.21 o 
   7   3  17     6107.44     6269.11    285.76 o 
   7   3  18       43.56      310.62    240.59 o 
   7   3  18      120.88      310.98    309.50 o 
   7   3  18       74.18      711.43    246.15 o 
   7   5 -18      431.42      534.00    258.06 o 
   7   5 -18      734.75      238.34    377.57 o 
   7   5 -18      947.65     1271.75    306.29 o 
   7   5 -17      235.48      457.14    271.32 o 
   7   5 -17      401.05      555.15    303.80 o 
   7   5 -16      578.04      647.42    266.06 o 
   7   5 -16      339.41      484.25    245.23 o 
   7   5 -15     4002.89     4418.97    218.07 o 
   7   5 -15     6817.25     6987.98    301.39 o 
   7   5 -14     4859.72     4340.69    238.56 o 
   7   5 -14     2853.49     2758.53    191.55 o 
   7   5 -13     7407.44     8260.95    222.70 o 
   7   5 -13    12615.48    13953.80    268.65 o 
   7   5 -13    12615.48    12145.65    224.72 o 
   7   5 -12     1112.61     1294.74    177.72 o 
   7   5 -12     1894.86     1773.74    209.61 o 
   7   5 -11     2002.25     2076.32    192.95 o 
   7   5 -10    16082.55    17436.15    184.41 o 
   7   5 -10    27389.90    26367.34    200.13 o 
   7   5  -9    23572.24    23671.29    179.08 o 
   7   5  -9    40145.47    39255.83    213.48 o 
   7   5  -8    14007.30    14444.30    147.14 o 
   7   5  -8    23855.58    22857.52    177.84 o 
   7   5  -7    12421.90    11530.92    143.95 o 
   7   5  -7    24377.25    24489.41    171.91 o 
   7   5  -7     7293.78     2620.81     40.86 o 
   7   5  -6     8577.27     8149.25     97.79 o 
   7   5  -6    14607.79    14692.37    143.32 o 
   7   5  -5      136.19      302.14    105.42 o 
   7   5  -5       79.97      155.45     89.86 o 
   7   5  -4       93.43      222.50     58.13 o 
   7   5  -4      159.12      367.86     80.62 o 
   7   5  -4     1299.90     1635.89    102.05 o 
   7   5  -3     3184.40     3097.10     69.12 o 
   7   5  -3     5423.30     5384.36    100.12 o 
   7   5  -2      771.52      683.65     80.68 o 
   7   5  -2      453.02      418.88     61.24 o 
   7   5  -1    14462.60    12311.23     71.17 o 
   7   5  -1    24631.00    23902.28     99.51 o 
   7   5   0     1965.20     2482.76     75.13 o 
   7   5   1      122.34      315.04     49.29 o 
   7   5   1       71.84      191.70     69.52 o 
   7   5   2     3611.30     3572.67     50.68 o 
   7   5   2     2120.45     2190.43     80.55 o 
   7   5   3    24291.61    23773.52    125.91 o 
   7   5   3    41370.61    43034.06    115.17 o 
   7   5   4     7033.37     5278.53     64.65 o 
   7   5   4     4129.79     4001.16     59.75 o 
   7   5   4     7625.62     6979.88    161.00 o 
   7   5   5     6385.30     6317.98    106.43 o 
   7   5   6     4829.66     4772.50     84.65 o 
   7   5   6     2835.83     2953.18    106.47 o 
   7   5   7    14989.69    15229.29    116.66 o 
   7   5   7    15052.78    15416.95    157.80 o 
   7   5   7     8801.51     6632.08    136.70 o 
   7   5   8    11973.11    11308.17    134.17 o 
   7   5   8     7030.26     6161.27    172.36 o 
   7   5   9     8110.20     7987.78    167.44 o 
   7   5   9    13812.34    13555.96    170.81 o 
   7   5  10     2968.88     2761.82    193.84 o 
   7   5  10     5056.24     5081.49    169.59 o 
   7   5  11     5932.45     5801.81    179.34 o 
   7   5  12      186.78      287.75    194.83 o 
   7   5  13      737.57      806.19    220.30 o 
   7   5  13      433.08      664.36    198.19 o 
   7   5  14     2338.20     2449.27    217.98 o 
   7   5  14     1372.92     1374.89    218.43 o 
   7   5  15     9966.47     8007.79    309.14 o 
   7   5  15     5852.02     4320.84    237.92 o 
   7   5  16      279.05      380.50    265.68 o 
   7   5  16      475.24      560.19    283.98 o 
   7   7 -17      585.40      441.67    290.00 o 
   7   7 -17      996.98      763.26    277.45 o 
   7   7 -16     2195.55     2256.30    338.42 o 
   7   7 -16     1289.16     1507.35    283.52 o 
   7   7 -15     2767.09     3267.36    247.70 o 
   7   7 -15     4712.59     4947.71    263.72 o 
   7   7 -14      726.22      909.11    276.46 o 
   7   7 -14      426.42      966.91    221.33 o 
   7   7 -13    11500.59    14358.96    276.99 o 
   7   7 -13    11500.59    11217.03    300.55 o 
   7   7 -13     6752.81     7294.14    239.74 o 
   7   7 -12     1027.60     1410.76    232.71 o 
   7   7 -12     1750.09     1798.47    256.52 o 
   7   7 -11      166.60      341.23    203.19 o 
   7   7 -10       59.13      357.39    200.74 o 
   7   7 -10      100.70      -33.77    220.57 o 
   7   7  -9    13559.28    13391.55    242.67 o 
   7   7  -9     7961.61     8558.05    183.25 o 
   7   7  -8       50.92      118.49    164.83 o 
   7   7  -8       29.90      260.97    161.28 o 
   7   7  -7    19045.98    19769.80    215.33 o 
   7   7  -7     2525.01     7516.51     44.58 o 
   7   7  -6      247.42      340.77    143.20 o 
   7   7  -6      145.28      168.59    142.12 o 
   7   7  -5     3827.81     3706.16     98.30 o 
   7   7  -5     2247.58     2266.02    128.87 o 
   7   7  -4    15756.86    14944.92     97.95 o 
   7   7  -3      961.99     1185.88    114.23 o 
   7   7  -3      564.85      883.15     99.35 o 
   7   7  -2    14338.34    12129.99    107.35 o 
   7   7  -2    24419.38    24466.54    132.98 o 
   7   7  -1     1396.27     1595.26     72.01 o 
   7   7  -1      819.85      938.01     58.47 o 
   7   7   0     8361.61     9214.67     86.92 o 
   7   7   1     6931.39     6783.41     71.77 o 
   7   7   2      672.36      790.58     72.51 o 
   7   7   2      394.79      531.13     80.30 o 
   7   7   3    45300.03    42870.61    152.52 o 
   7   7   3    26598.85    28115.61    138.69 o 
   7   7   4       22.94      124.51     52.19 o 
   7   7   4       39.06      108.26     71.71 o 
   7   7   5    13587.97    14324.47    122.52 o 
   7   7   5     7978.46     8247.62    109.45 o 
   7   7   6       33.24       38.66    127.12 o 
   7   7   6       19.52       98.88    114.87 o 
   7   7   7     1375.47     1558.83     83.87 o 
   7   7   7      807.64     1537.55     60.85 o 
   7   7   8     3465.47     3479.74    115.22 o 
   7   7   8     2034.82     1957.45    141.15 o 
   7   7   9      285.58      479.57    164.19 o 
   7   7   9      486.36      606.51    169.70 o 
   7   7  10     1244.07     1228.85    194.75 o 
   7   7  12      102.87      326.74    245.26 o 
   7   7  12       60.40      364.78    237.87 o 
   7   7  13      572.27      789.25    261.72 o 
   7   7  13      974.63      949.80    226.89 o 
   7   7  14     3687.09     3905.24    268.91 o 
   7   7  14     2164.95     2252.81    259.72 o 
   7   7  15      755.55      866.16    270.56 o 
   7   7  15     1286.77     1001.50    295.63 o 
   7   9 -14      390.94      700.75    253.85 o 
   7   9 -14      665.81     1326.52    338.22 o 
   7   9 -13      150.80      588.42    354.55 o 
   7   9 -13      150.80     -323.48    323.48 o 
   7   9 -13       88.54      579.10    251.83 o 
   7   9 -12       18.71      205.97    321.04 o 
   7   9 -12       10.99      -80.95    302.16 o 
   7   9 -11     1052.90     1476.86    262.27 o 
   7   9 -10     1087.13     1373.67    275.19 o 
   7   9 -10      638.33      887.33    222.31 o 
   7   9  -9       12.38      110.87    265.63 o 
   7   9  -9        7.27      241.28    284.99 o 
   7   9  -8     4867.45     5324.39    217.75 o 
   7   9  -8     8289.67     8255.45    250.24 o 
   7   9  -7     3527.68     3200.62    169.32 o 
   7   9  -7     6007.92     3883.18    119.08 o 
   7   9  -7     7566.83     8320.37    235.40 o 
   7   9  -6     3584.25     3008.88    197.75 o 
   7   9  -6     6104.26     5743.39    190.70 o 
   7   9  -5    11957.52    10388.42    197.95 o 
   7   9  -5    20364.64    18942.60    188.70 o 
   7   9  -4     1752.17     1564.89     68.98 o 
   7   9  -4     1028.82     1076.27    174.27 o 
   7   9  -3     3606.81     3330.32    145.68 o 
   7   9  -3     6142.70     6111.07     99.80 o 
   7   9  -2     5185.58     5154.65    169.59 o 
   7   9  -2     8831.48     8690.66    109.32 o 
   7   9  -1      273.99      398.54     75.21 o 
   7   9  -1      466.63      570.94    109.37 o 
   7   9   0      609.28      631.12     79.29 o 
   7   9   1       31.98      263.42     82.07 o 
   7   9   1       54.46      238.69     93.14 o 
   7   9   2     1844.40     2123.61    132.03 o 
   7   9   2     1082.98     1077.33     96.26 o 
   7   9   3     1825.24     1603.67    155.68 o 
   7   9   3     1071.73      853.06     82.70 o 
   7   9   4       15.52     -123.77    123.77 o 
   7   9   4        9.11     1207.34     78.49 o 
   7   9   5      750.65     1028.59    151.90 o 
   7   9   5      440.76      361.02    170.68 o 
   7   9   6        5.81      -74.63    177.89 o 
   7   9   6        3.41      161.82    188.80 o 
   7   9   7      102.67      416.36     99.98 o 
   7   9   7     1805.61     1593.22    246.59 o 
   7   9   8     1100.98     1182.54    189.58 o 
   7   9   8      646.47      628.35    257.43 o 
   7   9   9     5875.47     5857.02    207.99 o 
   7   9   9     3449.90     3368.18    241.68 o 
   7   9  10     3258.97     3425.43    263.92 o 
   7   9  10     5550.29     5712.87    276.30 o 
   7   9  11    12407.03    12840.92    288.77 o 
   7   9  12        7.70       38.77    266.31 o 
   7   9  12       13.12     -167.43    280.33 o 
   7  11 -10      347.32      349.69    214.64 o 
   7  11 -10      591.51      945.25    410.88 o 
   7  11  -9       23.55      380.28    288.65 o 
   7  11  -9       40.11      349.13    333.89 o 
   7  11  -8     1334.54     1394.78    257.92 o 
   7  11  -8     2272.82     2222.48    359.51 o 
   7  11  -7      613.70     1192.37    443.05 o 
   7  11  -7      307.99       23.73    165.86 o 
   7  11  -7      524.53      190.08    244.23 o 
   7  11  -6     5292.58     5036.42    312.11 o 
   7  11  -6     3107.65     2599.54    212.44 o 
   7  11  -5     2720.76     2877.84    277.19 o 
   7  11  -5     1597.55     1979.65    228.71 o 
   7  11  -4      914.13      965.27    198.73 o 
   7  11  -3      456.37     3448.82    343.81 o 
   7  11  -3      267.96      396.28    292.98 o 
   7  11  -2     2802.92     2783.19    254.69 o 
   7  11  -2     4773.61     5310.76    292.63 o 
   7  11  -1       22.88      412.55    301.39 o 
   7  11  -1       38.97     -423.05    474.53 o 
   7  11   0    21641.47    26808.81    407.05 o 
   7  11   1      448.53      909.28    302.29 o 
   7  11   1      263.36      270.09    277.59 o 
   7  11   2     6884.85     8563.51    300.71 o 
   7  11   2    11725.46    12861.81    238.81 o 
   7  11   3      329.41     1263.36    114.17 o 
   7  11   3      193.42      613.71    239.35 o 
   7  11   4      546.67      613.72    199.10 o 
   7  11   4      320.99      268.41    302.17 o 
   7  11   5      788.90      953.79    224.30 o 
   7  11   5      463.22      553.60    224.98 o 
   7  11   6     4123.85     4446.08    253.57 o 
   7  11   6     7023.25     7166.56    251.47 o 
   7  11   7      707.96      969.32    260.95 o 
   7  11   7       19.01      489.96    275.84 o 
   7  11   8      272.30      373.25    213.10 o 
   7  11   8      159.89      350.98    285.50 o 
   8   0 -20     3681.53     3948.84    312.87 o 
   8   0 -20     6269.95     6132.31    340.77 o 
   8   0 -20     6269.95     7205.34    286.34 o 
   8   0 -18     6348.71     5749.18    272.11 o 
   8   0 -18     2630.42     2698.33    249.01 o 
   8   0 -16       68.05      352.74    246.11 o 
   8   0 -14     4827.59     4973.76    173.40 o 
   8   0 -14     8221.79     7991.18    218.99 o 
   8   0 -12    30159.15    29835.28    198.76 o 
   8   0 -12    51363.51    49912.22    268.51 o 
   8   0 -10    21905.18    21373.73    200.62 o 
   8   0 -10    12862.08    12682.99    135.85 o 
   8   0  -8     1964.21     1904.56    136.71 o 
   8   0  -8     1153.32      914.22     94.44 o 
   8   0  -6    27922.66    27912.99    114.35 o 
   8   0  -4     6828.66     6797.55     92.56 o 
   8   0  -4      432.64     1181.64     78.25 o 
   8   0  -2     7669.19     7744.17     72.58 o 
   8   0   0      531.26      818.00     50.69 o 
   8   0   2    10412.54    11636.60     50.12 o 
   8   0   2     6113.94     6738.48     70.74 o 
   8   0   4    43460.19    38079.83    127.52 o 
   8   0   6    37623.12    37751.02    148.43 o 
   8   0   6    64075.26    59314.82    177.87 o 
   8   0   8     3421.54     3315.58    120.07 o 
   8   0   8     5827.17     5234.94    107.43 o 
   8   0  10    41194.94    41450.64    212.32 o 
   8   0  10    24188.46    24010.09    187.69 o 
   8   0  12     7674.32     7401.52    187.42 o 
   8   0  12     4506.14     4433.65    181.24 o 
   8   0  14     1055.43      989.05    211.09 o 
   8   0  16     5868.94     5310.08    272.57 o 
   8   0  16     3446.07     3000.01    236.80 o 
   8   0  18     6942.24     5529.89    273.40 o 
   8   0  18    11579.28     9955.87    340.55 o 
   8   0  18     4076.28     4477.01    385.20 o 
   8   2 -20     3260.60     2674.17    285.46 o 
   8   2 -20     1914.53     1589.85    290.27 o 
   8   2 -19     1386.89     1648.57    297.89 o 
   8   2 -19     2361.98     2656.37    286.17 o 
   8   2 -18      724.24      901.93    244.02 o 
   8   2 -18     3344.52     3650.27    326.07 o 
   8   2 -18      425.25      784.56    227.50 o 
   8   2 -17     6167.31     6826.11    291.19 o 
   8   2 -15     3537.70     3361.51    217.35 o 
   8   2 -15     2077.23     2300.62    187.44 o 
   8   2 -14       56.60      218.96    178.35 o 
   8   2 -14       96.39      225.34    212.29 o 
   8   2 -13      446.40      427.71    171.42 o 
   8   2 -13      760.25      761.82    170.18 o 
   8   2 -12     7391.88     7144.07    158.29 o 
   8   2 -12    12588.98    12126.50    198.21 o 
   8   2 -11    11249.19    11961.23    191.35 o 
   8   2 -10    11329.01    11436.62    165.61 o 
   8   2 -10     6652.07     7107.03    149.33 o 
   8   2  -9       56.74      338.20    100.38 o 
   8   2  -9       96.64      404.94    117.36 o 
   8   2  -8     1499.26     1484.67     80.06 o 
   8   2  -8     2553.36     2422.36    117.38 o 
   8   2  -7     1803.55     2025.76    134.13 o 
   8   2  -6    11475.74    11561.92    112.66 o 
   8   2  -6     6738.22     7465.35     88.36 o 
   8   2  -5       19.86       37.23     59.87 o 
   8   2  -5       33.83      135.05     78.26 o 
   8   2  -4     2155.94     2288.07     75.52 o 
   8   2  -4     1265.91     1025.36     19.27 o 
   8   2  -3    48229.26    48271.96    133.75 o 
   8   2  -2     9945.79     9732.77     82.86 o 
   8   2  -2     5839.88     6473.79     54.08 o 
   8   2  -1    64321.84    79326.77    114.66 o 
   8   2  -1   109545.38   110855.34    198.72 o 
   8   2   1    60823.37    56460.21     82.69 o 
   8   2   2    12156.83    13900.00     96.53 o 
   8   2   2    20704.08    23275.68     98.17 o 
   8   2   3    10053.57    11056.32     91.82 o 
   8   2   3    17122.06    17488.21     98.41 o 
   8   2   4     2855.26     3146.33     57.79 o 
   8   2   5     2838.14     2678.87     99.40 o 
   8   2   5     4833.59     4270.04     83.17 o 
   8   2   6    16319.07    16010.12    128.70 o 
   8   2   6     9582.08     9994.03    126.97 o 
   8   2   7     2807.38     2802.59    185.98 o 
   8   2   8       39.30       89.85    120.97 o 
   8   2   8       66.93        7.63    105.75 o 
   8   2   9     2425.55     2560.59    144.77 o 
   8   2   9     1424.21     1549.39    127.83 o 
   8   2  10     5892.85     5783.67    154.06 o 
   8   2  10     3460.11     3340.35    141.82 o 
   8   2  11     4503.81     5391.37    177.38 o 
   8   2  12       52.75      258.17    198.59 o 
   8   2  12       30.97      100.29    165.47 o 
   8   2  13      550.42      479.29    194.34 o 
   8   2  13      323.19      198.25    196.88 o 
   8   2  14     2076.52     1998.18    267.09 o 
   8   2  15     4575.26     3936.73    195.41 o 
   8   2  16      313.87      376.17    244.96 o 
   8   2  16      534.54      756.63    296.29 o 
   8   2  17    11313.13    10548.25    310.28 o 
   8   2  18     5054.20     2765.43    264.65 o 
   8   2  18     6871.81     6820.94    431.40 o 
   8   2  18     2967.68     1835.21    388.71 o 
   8   4 -19     2195.51     2389.31    343.31 o 
   8   4 -19     1289.14     1752.88    344.87 o 
   8   4 -18      111.71      523.80    360.19 o 
   8   4 -18       65.59      297.13    314.28 o 
   8   4 -18      162.53      351.31    295.86 o 
   8   4 -17     3252.93     3487.63    276.85 o 
   8   4 -17     1910.03     2326.59    267.18 o 
   8   4 -16     5741.47     5396.51    247.04 o 
   8   4 -15      222.36      257.72    220.80 o 
   8   4 -14    10247.88     9749.07    204.62 o 
   8   4 -13      347.35      467.57    230.00 o 
   8   4 -13      203.96      306.76    156.42 o 
   8   4 -12    14652.88    14116.85    207.80 o 
   8   4 -12     8603.74     9483.24    188.12 o 
   8   4 -11    27701.01    29070.50    220.42 o 
   8   4 -10     5139.53     5298.77    159.12 o 
   8   4 -10     3017.78     3557.39    148.86 o 
   8   4  -9    33633.36    32319.47    186.86 o 
   8   4  -8     6951.67     6649.38    136.47 o 
   8   4  -8     4081.82     4279.99    100.85 o 
   8   4  -7     1430.00     1571.40     81.84 o 
   8   4  -7     4413.46     4943.76    129.18 o 
   8   4  -6      465.08      553.48     66.84 o 
   8   4  -6      792.07      755.30    117.53 o 
   8   4  -5     1361.16     1326.10    100.12 o 
   8   4  -4    14867.18    15097.17     79.78 o 
   8   4  -4    25534.95    28476.51    173.74 o 
   8   4  -3        6.14       98.40     41.40 o 
   8   4  -3       10.46       74.36     71.74 o 
   8   4  -2    12444.56    13371.05     61.97 o 
   8   4  -2    21194.11    21328.72    125.11 o 
   8   4  -1    15082.24    12574.55     77.74 o 
   8   4  -1    25686.29    23261.05    115.04 o 
   8   4   0      128.70      248.75     67.40 o 
   8   4   1    11617.22    11469.94     71.79 o 
   8   4   1     6821.29     6985.86     99.03 o 
   8   4   2    16882.00    16467.06     62.20 o 
   8   4   2     9912.62    10176.22    107.49 o 
   8   4   3      804.74      798.83     43.52 o 
   8   4   3      472.52      582.29     85.50 o 
   8   4   4     5004.54     4142.43     95.50 o 
   8   4   4     8523.15     7948.67     40.60 o 
   8   4   5     1182.93     1502.35     81.44 o 
   8   4   5      694.58      879.02    107.27 o 
   8   4   6     4910.70     5045.13    105.04 o 
   8   4   6     2883.42     2813.03    134.65 o 
   8   4   7    11001.47     7912.88    184.36 o 
   8   4   7    18736.41    19196.57     83.01 o 
   8   4   8     4032.29     3965.05    128.54 o 
   8   4   8     2367.64     2491.82    129.80 o 
   8   4   9    13179.56    12761.83    154.04 o 
   8   4   9     7738.65     7312.80    151.47 o 
   8   4  10       36.93      151.75    165.13 o 
   8   4  10       62.90      284.92    140.86 o 
   8   4  11     4580.55     4806.15    170.41 o 
   8   4  12     5021.98     5077.38    205.94 o 
   8   4  12     8552.85     8783.62    212.97 o 
   8   4  13      208.13      251.71    197.21 o 
   8   4  13      122.21      114.05    196.15 o 
   8   4  14    17271.63    16201.24    262.85 o 
   8   4  15     5473.83     4763.12    219.52 o 
   8   4  15     3214.07     2403.94    243.27 o 
   8   4  16     1522.68     1558.74    257.88 o 
   8   4  16     2593.25     2451.17    286.94 o 
   8   4  17     2818.05     2764.92    320.36 o 
   8   4  17     4799.38     4615.74    305.07 o 
   8   6 -17       74.49      238.17    332.15 o 
   8   6 -17       43.74      147.89    281.82 o 
   8   6 -16      969.85     1177.96    340.59 o 
   8   6 -16      569.47      724.64    236.89 o 
   8   6 -15     2840.26     3030.04    244.52 o 
   8   6 -15     1667.72     2398.60    256.65 o 
   8   6 -14     2330.51     2627.47    208.44 o 
   8   6 -14     3969.04     3738.49    228.28 o 
   8   6 -13     1888.14     1961.75    205.96 o 
   8   6 -13     3215.66     6457.20    286.31 o 
   8   6 -13     3215.66     2721.21    243.41 o 
   8   6 -12      687.55     1010.31    168.18 o 
   8   6 -12     1170.95     1310.43    198.55 o 
   8   6 -11     6313.68     6623.21    195.63 o 
   8   6 -10      432.01      479.68    130.01 o 
   8   6 -10      735.75      921.08    193.40 o 
   8   6  -9    15641.72    15500.99    227.23 o 
   8   6  -9     9184.36     9237.68    172.41 o 
   8   6  -8      245.88      539.19    142.36 o 
   8   6  -8      418.76      486.29    166.34 o 
   8   6  -7     2217.00     2804.16     62.49 o 
   8   6  -7     5971.39     6133.45    162.56 o 
   8   6  -6     1791.78     1982.63    138.47 o 
   8   6  -6     1052.08     1021.01    104.32 o 
   8   6  -5     8717.63     8197.09    134.58 o 
   8   6  -5     5118.74     5129.22    110.29 o 
   8   6  -4     1994.39     1813.60     70.29 o 
   8   6  -4     1171.05     1624.50     54.84 o 
   8   6  -3     1187.90     1488.79     76.38 o 
   8   6  -2      337.67      386.74     70.87 o 
   8   6  -2      575.08      802.25     88.06 o 
   8   6  -1      879.08      927.23     88.15 o 
   8   6  -1      516.17      386.61     74.77 o 
   8   6   0     2542.81     3059.27     75.08 o 
   8   6   1     8284.46     7966.32     87.52 o 
   8   6   2     1430.81     1717.03     52.67 o 
   8   6   2      840.13      949.83     96.41 o 
   8   6   3    36286.05    35180.07    131.42 o 
   8   6   3    21306.11    21701.92    142.84 o 
   8   6   4      350.57      404.18    146.21 o 
   8   6   4      597.04      399.00     59.92 o 
   8   6   5     1924.81     1910.51     74.76 o 
   8   6   5     1130.19     1368.64    116.49 o 
   8   6   6       31.64       41.06    120.08 o 
   8   6   6       53.88       71.52     79.68 o 
   8   6   7    18234.01    17568.49     94.48 o 
   8   6   7    10706.48     8245.39     90.64 o 
   8   6   7    18234.01    17579.75    156.15 o 
   8   6   8       10.37       73.79    164.08 o 
   8   6   8       17.66      165.52     74.43 o 
   8   6   9    10247.67    10623.75    186.21 o 
   8   6   9    17452.62    16987.48    190.03 o 
   8   6  10      460.12      433.16    154.75 o 
   8   6  10      783.63      726.42    145.83 o 
   8   6  11       63.04      336.05    168.88 o 
   8   6  12      403.65      497.85    222.26 o 
   8   6  12      237.01      220.86    223.23 o 
   8   6  13      909.61     1018.86    229.40 o 
   8   6  13     1549.14     1578.85    244.76 o 
   8   6  14      362.47      629.69    279.03 o 
   8   6  14      617.32      477.37    296.65 o 
   8   6  15      271.54     1137.09    269.07 o 
   8   6  15      159.44     1292.42    274.72 o 
   8   8 -15      994.64     1295.13    243.90 o 
   8   8 -15     1693.96     1595.84    327.47 o 
   8   8 -14     3472.49     3224.85    268.44 o 
   8   8 -14     2038.94     2301.08    260.20 o 
   8   8 -13     4010.26     4362.78    279.36 o 
   8   8 -13     2354.71     2618.66    251.03 o 
   8   8 -13     4010.26     5221.36    304.93 o 
   8   8 -12      807.34      864.06    281.87 o 
   8   8 -11     1136.56     1136.17    242.76 o 
   8   8 -10      676.97      537.35    246.23 o 
   8   8 -10      397.50      488.30    220.62 o 
   8   8  -9       12.65      140.11    276.69 o 
   8   8  -9        7.43      331.97    218.80 o 
   8   8  -8       36.69       83.41    185.72 o 
   8   8  -8       62.49      193.87    225.58 o 
   8   8  -7     2564.35     2014.45    133.41 o 
   8   8  -7    14655.10    15562.87    262.28 o 
   8   8  -7     4367.29     6413.20     34.23 o 
   8   8  -6     1654.50     1682.05    167.89 o 
   8   8  -6     2817.76     2593.13    120.03 o 
   8   8  -5    20044.84    19330.92    134.38 o 
   8   8  -5    11769.74    10266.36    169.44 o 
   8   8  -4    16722.68    15188.63     89.22 o 
   8   8  -4     9819.07     8394.59    158.14 o 
   8   8  -3     6164.09     6085.85     99.87 o 
   8   8  -3     3619.38     3360.21    122.99 o 
   8   8  -2    16705.62    17005.24    147.82 o 
   8   8  -2     9809.05     9360.53     94.96 o 
   8   8  -1      116.56       63.09     82.93 o 
   8   8  -1      198.52      298.63    109.91 o 
   8   8   0     1049.48     1244.32     86.63 o 
   8   8   1      136.30      143.17     84.60 o 
   8   8   1       80.03      166.07     87.24 o 
   8   8   2     4827.99     4553.27    101.00 o 
   8   8   2     2834.85     2682.10     86.93 o 
   8   8   3    10957.65     9812.84    114.65 o 
   8   8   3    18661.78    17292.66    126.31 o 
   8   8   4     5844.38     5757.39     98.25 o 
   8   8   4     3431.65     2382.98     61.06 o 
   8   8   5     5744.69     5642.65    105.42 o 
   8   8   5     9783.68    10105.43    126.08 o 
   8   8   6      133.82      191.53    149.02 o 
   8   8   6      227.91      109.02    147.21 o 
   8   8   7      100.49      258.60     87.99 o 
   8   8   7      594.55      295.22    146.99 o 
   8   8   7       59.01       40.24     56.27 o 
   8   8   8     2236.74     2400.79    178.85 o 
   8   8   8     3809.36     4271.69    146.29 o 
   8   8   9        8.47      102.85    222.37 o 
   8   8   9        4.97      -56.09    238.77 o 
   8   8  10      276.91      726.07    263.63 o 
   8   8  10      471.60      530.19    236.24 o 
   8   8  11     6895.52     7428.36    317.33 o 
   8   8  12     1434.20     1840.59    284.35 o 
   8   8  12     2442.56     2667.67    255.30 o 
   8   8  13     4855.29     4362.45    280.24 o 
   8   8  13     2850.89     2725.81    269.27 o 
   8  10 -12      712.64     1334.02    362.01 o 
   8  10 -12      418.44      904.98    286.69 o 
   8  10 -11     2875.14     3247.18    323.07 o 
   8  10 -10      516.75      849.22    320.63 o 
   8  10 -10      303.42      481.07    253.53 o 
   8  10  -9     1878.69     1896.78    268.73 o 
   8  10  -9     3199.57     3699.98    318.75 o 
   8  10  -8     4831.84     4915.12    292.40 o 
   8  10  -7     8481.30     8324.56    312.37 o 
   8  10  -7     4979.97     3944.92    182.07 o 
   8  10  -7     9374.51     9434.72    309.04 o 
   8  10  -6     3238.22     3079.70    223.80 o 
   8  10  -6     5514.96     5658.31    254.15 o 
   8  10  -5     4199.07     3556.30    166.49 o 
   8  10  -5     7151.37     7448.46    228.68 o 
   8  10  -4      368.60      254.04    255.75 o 
   8  10  -4      216.43      402.36    145.27 o 
   8  10  -3      777.38      745.78    147.13 o 
   8  10  -3     1323.95      972.90    255.90 o 
   8  10  -2      992.05      896.05    146.19 o 
   8  10  -2     1689.55     1746.20    165.25 o 
   8  10  -1     3147.69     3965.81    244.32 o 
   8  10  -1     1848.23     2252.45    227.63 o 
   8  10   0     1590.23     2138.51    150.53 o 
   8  10   1     1130.88     1225.63    176.95 o 
   8  10   1      664.02      649.54    204.38 o 
   8  10   2     2516.66     2669.10    160.35 o 
   8  10   2     4286.08     4738.56    181.00 o 
   8  10   3      590.37      621.52    201.84 o 
   8  10   3     1005.45      837.45    164.73 o 
   8  10   4      444.64      386.79    152.08 o 
   8  10   4      757.26      755.44    154.85 o 
   8  10   5     3575.15     3881.66    224.02 o 
   8  10   5     2099.23     1944.54    204.23 o 
   8  10   6     3645.98     3636.37    230.43 o 
   8  10   6     2140.81     1988.08    257.46 o 
   8  10   7     2318.84     1960.34    234.90 o 
   8  10   7      914.09     1902.02    188.10 o 
   8  10   8      103.01      130.09    285.35 o 
   8  10   8      175.44      220.77    222.39 o 
   8  10   9     5891.42     5472.15    318.40 o 
   8  10   9     3459.27     3810.19    295.07 o 
   8  10  10     1106.14      707.31    340.15 o 
   8  10  10      649.50     1035.81    305.63 o 
   8  12  -5       71.10     2690.47    324.87 o 
   8  12  -5      121.09      183.48    293.13 o 
   8  12  -4      388.65      511.63    295.51 o 
   8  12  -4      661.90     1622.54    380.83 o 
   8  12  -3      300.32      797.43    275.58 o 
   8  12  -3      176.34     1025.77    263.76 o 
   8  12  -2       53.87     1228.20    449.02 o 
   8  12  -2       31.63     -262.31    265.72 o 
   8  12  -1       65.86       82.01    311.42 o 
   8  12  -1       38.67       42.96    324.88 o 
   8  12   0     2668.68     3134.77    412.66 o 
   8  12   1        4.23      492.78    243.06 o 
   8  12   1        2.48      515.53    366.98 o 
   8  12   2      114.61      229.97    239.66 o 
   8  12   2       67.30      197.02    293.99 o 
   8  12   3      181.93      206.48    291.62 o 
   8  12   3      309.85     1301.97    237.93 o 
   9   1 -20     2364.38     2672.46    335.20 o 
   9   1 -20     4026.74     4195.19    319.06 o 
   9   1 -19     1809.55     2189.05    306.49 o 
   9   1 -19     3081.81     3509.79    331.82 o 
   9   1 -18     3077.69     3494.07    252.73 o 
   9   1 -18     5241.56     4408.39    244.37 o 
   9   1 -18    12049.35    11600.24    286.24 o 
   9   1 -17     4609.74     4358.02    273.85 o 
   9   1 -17     2706.70     2994.27    246.32 o 
   9   1 -16      203.15      539.53    223.52 o 
   9   1 -15       13.67       77.42    184.01 o 
   9   1 -15       23.28      162.10    207.55 o 
   9   1 -14      168.53      444.37    172.02 o 
   9   1 -14      287.01      382.54    186.93 o 
   9   1 -13      971.51      910.41    179.74 o 
   9   1 -13     1654.56     1803.90    166.31 o 
   9   1 -12     9626.96     9358.57    167.21 o 
   9   1 -12     5652.67     5674.12    162.85 o 
   9   1 -11      880.52      987.61    144.39 o 
   9   1 -10      385.16      333.23    102.83 o 
   9   1 -10      655.96      764.99    161.04 o 
   9   1  -9       52.88      475.65     86.19 o 
   9   1  -9       90.06      497.21    139.57 o 
   9   1  -8    16265.90    15789.55    112.44 o 
   9   1  -8    27702.17    27317.37    148.30 o 
   9   1  -7    25501.50    27596.14    141.86 o 
   9   1  -6    21638.81    21588.10    103.85 o 
   9   1  -6    36852.68    36217.91    134.22 o 
   9   1  -5     4648.23     4261.31     84.71 o 
   9   1  -5     2729.30     2784.85     86.16 o 
   9   1  -4    10616.73    10398.26    102.49 o 
   9   1  -4     1197.46     1774.38     90.37 o 
   9   1  -3    36808.96    37918.55    109.85 o 
   9   1  -3    62688.68    59273.21    145.09 o 
   9   1  -2    22068.02    21837.03    111.49 o 
   9   1  -2    12957.70    14577.08     76.99 o 
   9   1  -1    43494.79    44006.63    125.25 o 
   9   1  -1    25538.87    27100.34     93.69 o 
   9   1   0     1840.71     2639.14     60.88 o 
   9   1   1    19504.57    18429.47    113.88 o 
   9   1   2     6554.88     7544.14     67.59 o 
   9   1   2     3848.83     4653.84     81.64 o 
   9   1   3      200.32      283.01     52.54 o 
   9   1   4      105.41      319.56     78.05 o 
   9   1   5     4698.96     5002.56     89.95 o 
   9   1   5     2759.09     3255.55     92.29 o 
   9   1   6     2481.79     2709.20    100.62 o 
   9   1   6     4226.70     4231.93     96.40 o 
   9   1   7     6406.75     5993.79    134.40 o 
   9   1   8     6861.45     6576.63    122.40 o 
   9   1   8    11685.62    10518.66    132.01 o 
   9   1   9     3483.17     3523.66    144.33 o 
   9   1   9     2045.21     2231.76    125.60 o 
   9   1  10    35962.93    35367.18    211.12 o 
   9   1  10    61247.83    57172.23    243.13 o 
   9   1  11     7953.73     8517.09    183.56 o 
   9   1  12     9686.34     9210.13    212.45 o 
   9   1  13     1491.35     1472.88    178.44 o 
   9   1  13     2539.90     2393.27    229.27 o 
   9   1  14       38.78      316.47    187.12 o 
   9   1  14       22.77      242.29    172.60 o 
   9   1  15     9940.01     9196.42    267.45 o 
   9   1  15     5836.49     5226.89    208.44 o 
   9   1  16       22.92       29.37    249.67 o 
   9   1  16       39.04      323.91    250.07 o 
   9   1  17     1387.01     1414.93    260.36 o 
   9   1  17     2362.20     2408.99    284.14 o 
   9   3 -19     4826.19     4954.23    316.38 o 
   9   3 -19     8219.39     7849.34    376.77 o 
   9   3 -18      978.56     1146.39    248.77 o 
   9   3 -18      389.32      597.92    251.20 o 
   9   3 -17    18228.86    17324.70    299.81 o 
   9   3 -17    10703.45    11148.14    270.89 o 
   9   3 -16     5858.50     6328.21    228.02 o 
   9   3 -15     2213.13     2367.73    195.65 o 
   9   3 -15     3769.14     3422.74    221.38 o 
   9   3 -14     5259.21     5508.35    189.02 o 
   9   3 -13      830.06      961.01    222.81 o 
   9   3 -12     1724.12     1692.60    173.53 o 
   9   3 -11    12675.39    13758.63    181.06 o 
   9   3 -10     8561.66     8122.49    161.85 o 
   9   3  -9    11940.82    12715.98    132.38 o 
   9   3  -9    20336.20    19375.99    155.68 o 
   9   3  -8     2171.56     2293.59    130.16 o 
   9   3  -8     1275.08     1440.38     99.95 o 
   9   3  -7    24112.99    24468.28    151.06 o 
   9   3  -7     6117.33     5861.18    119.42 o 
   9   3  -6      620.31      626.81     72.51 o 
   9   3  -6     1056.44     1180.48     93.18 o 
   9   3  -5     2099.04     1849.05    102.41 o 
   9   3  -5     1232.49     1101.16     70.06 o 
   9   3  -4    26017.71    28966.88    136.53 o 
   9   3  -4    24447.32    23916.09    125.27 o 
   9   3  -4    14354.75    15283.85     61.51 o 
   9   3  -3    10070.25     8220.04    102.45 o 
   9   3  -3     5912.96     5216.90     48.15 o 
   9   3  -2     7422.92     7482.46     45.62 o 
   9   3  -2    12641.84    13250.24    116.34 o 
   9   3  -1   151814.14   152761.00    261.59 o 
   9   3  -1    89140.82    97287.49    149.95 o 
   9   3   1    22300.37    24601.62    136.13 o 
   9   3   1    37979.36    39716.55    117.45 o 
   9   3   2    31835.44    32820.71    127.44 o 
   9   3   2    54218.38    54432.93     71.97 o 
   9   3   3       22.03      138.71     68.87 o 
   9   3   3       37.51       87.27     65.10 o 
   9   3   4     1086.97     1081.82     81.22 o 
   9   3   5      241.06      197.46    106.41 o 
   9   3   5      141.54      244.05    107.66 o 
   9   3   6     3420.04     3372.20    120.52 o 
   9   3   6     5824.61     5498.37    109.65 o 
   9   3   7     8349.43     7012.76    257.43 o 
   9   3   7    15117.30    16309.97    174.19 o 
   9   3   8     2761.49     2879.17    127.31 o 
   9   3   8     4703.05     4523.62    118.01 o 
   9   3   9     7378.78     7083.45    143.98 o 
   9   3   9     4332.60     4540.46    155.88 o 
   9   3  10        3.67      -22.26    141.49 o 
   9   3  11    16725.77    18654.09    232.34 o 
   9   3  12      579.36      733.36    199.63 o 
   9   3  12      986.71      857.03    173.82 o 
   9   3  13        2.78      203.08    209.99 o 
   9   3  13        4.74      113.56    211.15 o 
   9   3  14     7213.80     7183.12    229.39 o 
   9   3  14     4235.73     4030.75    229.25 o 
   9   3  15     5246.96     4758.09    228.51 o 
   9   3  15     3080.86     2660.25    215.60 o 
   9   3  16       36.08      239.61    272.29 o 
   9   3  16       21.19      401.88    247.92 o 
   9   3  17     7053.04     6936.34    305.45 o 
   9   3  17     4141.34     3998.36    256.25 o 
   9   5 -18      869.45     1063.36    245.98 o 
   9   5 -18     2961.59     3137.90    293.14 o 
   9   5 -17     2626.30     2382.98    311.88 o 
   9   5 -17     1542.09     2128.97    286.41 o 
   9   5 -16     1976.84     1997.51    242.67 o 
   9   5 -15      635.82      613.58    223.94 o 
   9   5 -15      373.33      311.60    204.13 o 
   9   5 -14      858.01      856.38    195.80 o 
   9   5 -14      503.80      570.40    166.22 o 
   9   5 -13      667.01      734.59    198.37 o 
   9   5 -13     1135.97     1172.61    228.96 o 
   9   5 -12      996.58     1045.34    198.88 o 
   9   5 -12      585.16      581.79    167.07 o 
   9   5 -11    16156.90    16352.83    196.71 o 
   9   5 -10      995.65     1125.26    137.69 o 
   9   5 -10     1695.67     1874.05    182.88 o 
   9   5  -9    24157.93    24204.54    198.54 o 
   9   5  -9    14184.83    15184.74    172.02 o 
   9   5  -8     1066.94     1267.25    154.41 o 
   9   5  -8      626.48      785.89    117.08 o 
   9   5  -7     4833.44     5138.55    176.69 o 
   9   5  -7     1801.18      708.01     31.70 o 
   9   5  -6     2514.42     2785.40     76.27 o 
   9   5  -6     4282.27     4227.72    115.83 o 
   9   5  -5    16208.31    15043.07    131.82 o 
   9   5  -5     9517.04     8546.00     94.96 o 
   9   5  -4      592.25     1265.50     63.32 o 
   9   5  -4     1008.65      868.62     78.51 o 
   9   5  -4     5138.44     5557.79    153.24 o 
   9   5  -3     3287.73     3092.07     60.23 o 
   9   5  -3     5599.28     5092.91    114.50 o 
   9   5  -2      901.69      840.02     50.46 o 
   9   5  -2     1535.65     1288.80     93.84 o 
   9   5  -1     5875.43     5326.59     76.45 o 
   9   5  -1    10006.34    10100.86     92.08 o 
   9   5   0     9158.43    10533.46    119.95 o 
   9   5   1     4596.99     4842.26    100.70 o 
   9   5   1     2699.22     2768.81     98.46 o 
   9   5   2     1095.47     1194.82     52.80 o 
   9   5   2      643.23      778.79     99.35 o 
   9   5   3     1842.35     1870.28    107.99 o 
   9   5   3     3137.67     3060.28     56.91 o 
   9   5   4       37.18      337.06    157.79 o 
   9   5   4       63.33      110.21     35.62 o 
   9   5   5     3112.15     2924.54    115.00 o 
   9   5   5     1827.37     1677.19     91.04 o 
   9   5   6     3811.77     3870.75    125.85 o 
   9   5   6     6491.75     6746.80    105.21 o 
   9   5   7    43558.82    43064.25    216.97 o 
   9   5   7    39224.58    38027.07    127.42 o 
   9   5   7    23031.52    13797.93    138.19 o 
   9   5   8     5205.96     4997.78    117.72 o 
   9   5   8     3056.79     2821.51    161.75 o 
   9   5   9    10099.49     9248.23    202.30 o 
   9   5   9    17200.26    16562.69    189.50 o 
   9   5  10    11088.38    10404.82    173.14 o 
   9   5  10     6510.77     5768.79    200.37 o 
   9   5  11     3001.37     2363.23    220.15 o 
   9   5  12     8170.42     7644.52    255.67 o 
   9   5  12     4797.43     4405.12    220.10 o 
   9   5  13     6134.54     5723.91    252.93 o 
   9   5  13     3602.02     3391.62    237.53 o 
   9   5  14     2238.82     2219.34    238.91 o 
   9   5  14     1314.57     1353.18    216.63 o 
   9   5  15      241.47      334.29    318.02 o 
   9   5  16      478.74      768.87    286.76 o 
   9   5  16      281.10      330.52    259.97 o 
   9   7 -16     1219.44     1546.24    329.07 o 
   9   7 -16      716.02      785.34    274.17 o 
   9   7 -15     1020.77     2174.50    238.38 o 
   9   7 -15     1738.45     1942.62    277.95 o 
   9   7 -14      271.02      664.19    313.11 o 
   9   7 -14      461.57      461.51    258.22 o 
   9   7 -13     7396.69     6980.12    275.02 o 
   9   7 -13     4343.12     4422.53    236.83 o 
   9   7 -12      309.50      291.45    202.69 o 
   9   7 -12      527.10      550.66    239.15 o 
   9   7 -11     2875.59     3022.67    239.81 o 
   9   7 -10     3259.03     3635.36    208.79 o 
   9   7 -10     1913.60     2071.90    181.77 o 
   9   7  -9     6156.63     6074.54    199.50 o 
   9   7  -9     3614.99     3773.82    189.28 o 
   9   7  -8     1575.26     1706.37    173.54 o 
   9   7  -8      924.95      946.18    126.29 o 
   9   7  -7        9.74      293.72     45.57 o 
   9   7  -7      789.03      790.46    202.14 o 
   9   7  -6     3054.98     2986.98    124.09 o 
   9   7  -6     1793.80     1955.83    119.98 o 
   9   7  -5    38841.49    38232.13    182.88 o 
   9   7  -4      791.05      685.19     82.48 o 
   9   7  -4      464.48      474.57    101.86 o 
   9   7  -3    11115.82     9795.82    104.93 o 
   9   7  -3    18931.15    17814.74    164.47 o 
   9   7  -2        1.53       89.46     92.08 o 
   9   7  -2        0.90        6.22     64.94 o 
   9   7  -1      740.57      889.88     50.69 o 
   9   7  -1     1261.25     1144.31     82.05 o 
   9   7   0     8896.77     8741.76    106.19 o 
   9   7   1       94.68      104.41     76.72 o 
   9   7   1       55.59      -39.72     93.16 o 
   9   7   2     9099.75     8925.16    105.85 o 
   9   7   2     5343.10     5698.89    134.79 o 
   9   7   3     5250.37     5378.29    147.53 o 
   9   7   3     8941.82     8599.09     84.71 o 
   9   7   4     7220.88     5728.97     81.14 o 
   9   7   4     4239.89     3815.27    129.90 o 
   9   7   5      491.31      506.26    138.58 o 
   9   7   5      836.75      971.20    105.28 o 
   9   7   6      114.36      182.62     78.23 o 
   9   7   6       67.15      176.66    138.73 o 
   9   7   7     6143.63     6828.31     68.41 o 
   9   7   7     3607.36     7369.67     42.42 o 
   9   7   7    11538.70    11232.89    205.79 o 
   9   7   8       20.11      143.31    173.18 o 
   9   7   9      816.45      783.44    177.84 o 
   9   7   9     1390.48     1216.31    220.57 o 
   9   7  10        0.37      118.04    212.83 o 
   9   7  10        0.63      -18.11    187.22 o 
   9   7  11     9848.89    10900.65    310.91 o 
   9   7  12       35.37      420.81    256.38 o 
   9   7  12       20.77      437.58    238.30 o 
   9   7  13     6661.23     6356.74    333.46 o 
   9   7  13     3911.28     3827.70    291.10 o 
   9   7  14       15.22      449.71    310.34 o 
   9   7  14       25.92      462.69    265.07 o 
   9   9 -14     3279.44     3189.79    293.45 o 
   9   9 -14     1925.59     1678.76    235.85 o 
   9   9 -13    12413.70    12457.85    373.37 o 
   9   9 -13     7288.96     8025.75    277.07 o 
   9   9 -13    12413.70    14491.68    318.52 o 
   9   9 -12       77.52       92.24    346.68 o 
   9   9 -12       45.52      419.34    256.85 o 
   9   9 -11     9858.01     9373.61    319.08 o 
   9   9 -10     1945.42     1842.72    293.61 o 
   9   9 -10     1142.29     1265.47    219.26 o 
   9   9  -9     1743.46     2031.48    249.05 o 
   9   9  -9     1023.71     1322.29    244.95 o 
   9   9  -8       93.58     -178.04    245.63 o 
   9   9  -7     2093.24     1883.77    147.69 o 
   9   9  -7    10363.50    11392.92    392.48 o 
   9   9  -6       11.12      223.40    207.62 o 
   9   9  -6        6.53      -29.85    180.27 o 
   9   9  -5     1952.25     1938.99    206.69 o 
   9   9  -5     3324.84     3396.57    201.88 o 
   9   9  -4     4051.02     3505.20    154.34 o 
   9   9  -3      262.62      365.29    143.62 o 
   9   9  -3      447.26      595.56    159.25 o 
   9   9  -2     1410.74     1329.83     74.58 o 
   9   9  -2     2402.60     2282.63    131.07 o 
   9   9  -1      827.08      792.08     50.23 o 
   9   9  -1     1408.58     1352.23    108.27 o 
   9   9   0     5724.68     6314.85     94.26 o 
   9   9   1      798.15      817.72    114.66 o 
   9   9   2    11892.95    11949.23    178.44 o 
   9   9   2     6983.19     7178.01    135.81 o 
   9   9   3     7988.03     8423.64    115.07 o 
   9   9   3    13604.28    12915.85    147.48 o 
   9   9   4     1073.28      994.83    164.43 o 
   9   9   5     7868.62     8090.15    232.63 o 
   9   9   5    13400.91    13461.40    146.03 o 
   9   9   6     2788.35     3062.07    168.62 o 
   9   9   6     4748.79     4956.30    160.59 o 
   9   9   7     1814.20     2507.51    222.11 o 
   9   9   7     1647.35     2029.81    137.43 o 
   9   9   8      927.76     1063.83    175.89 o 
   9   9   8      544.75      766.75    231.21 o 
   9   9   9      576.77      614.08    239.12 o 
   9   9   9      338.66      465.59    234.95 o 
   9   9  10      168.58      322.59    247.18 o 
   9   9  10       98.99      202.95    277.98 o 
   9   9  11     4721.39     4857.39    273.05 o 
   9  11  -9     1319.43     1025.17    252.81 o 
   9  11  -9     2247.10     2585.47    363.38 o 
   9  11  -8     4141.89     5260.09    273.50 o 
   9  11  -8     2431.99     2228.64    246.27 o 
   9  11  -7      225.46      134.87    183.94 o 
   9  11  -7      383.98      710.95    242.83 o 
   9  11  -7      952.03     1433.71    263.28 o 
   9  11  -6     5748.76     5494.40    311.23 o 
   9  11  -6     3375.50     2791.54    237.38 o 
   9  11  -5      323.53      655.20    202.44 o 
   9  11  -5      189.96      425.66    238.69 o 
   9  11  -4        9.31      180.19    204.80 o 
   9  11  -4       15.86       98.35    334.06 o 
   9  11  -3      760.09      947.23    327.60 o 
   9  11  -3     1294.50     1169.92    278.38 o 
   9  11  -2     3242.54     4210.69    290.26 o 
   9  11  -2     5522.32     7191.85    309.63 o 
   9  11  -1      324.05      570.25    387.00 o 
   9  11  -1      551.88      319.78    305.43 o 
   9  11   0     1289.26     1847.36    260.56 o 
   9  11   1        1.87      142.90    274.01 o 
   9  11   1        3.19     -208.85    261.42 o 
   9  11   2        8.25      266.40    240.39 o 
   9  11   2        4.84     -104.74    355.81 o 
   9  11   3      234.68      485.57    179.80 o 
   9  11   3      137.80       92.81    279.11 o 
   9  11   4     4482.06     3690.79    164.68 o 
   9  11   4     2631.73     1983.10    235.51 o 
   9  11   5     1213.05     1060.12    213.94 o 
   9  11   5      712.27      580.94    270.42 o 
   9  11   6     5678.92     6290.48    240.71 o 
   9  11   6     3334.50     3470.06    223.40 o 
   9  11   7      849.34     1902.88    377.10 o 
   9  11   7     1447.90     1676.82    221.77 o 
  10   0 -20     3514.91     3426.87    351.23 o 
  10   0 -20     2063.85     1702.95    318.39 o 
  10   0 -18     5307.42     6760.64    248.99 o 
  10   0 -16       63.40      151.85    255.72 o 
  10   0 -16       37.23      486.04    209.38 o 
  10   0 -14     3401.48     3647.82    221.62 o 
  10   0 -14     1997.25     2113.75    161.57 o 
  10   0 -12     2615.92     2580.78    203.35 o 
  10   0 -12     1535.99     1523.89    169.95 o 
  10   0 -10      161.55      140.88    118.70 o 
  10   0 -10      275.13      300.71    111.90 o 
  10   0  -8    28944.01    28109.62    120.51 o 
  10   0  -8    49294.03    45845.70    183.93 o 
  10   0  -6    47986.98    45515.26    160.92 o 
  10   0  -6    28176.55    29956.58    123.10 o 
  10   0  -4    43794.88    45975.16    155.73 o 
  10   0  -4      334.69     3245.55    104.25 o 
  10   0  -2    10561.25    11518.78     52.40 o 
  10   0  -2    17986.67    16528.01    102.83 o 
  10   0   0     4254.73     4317.25     82.76 o 
  10   0   2    12675.08    13348.66     75.19 o 
  10   0   2     7442.44     8251.94    115.96 o 
  10   0   4     6254.42     4981.98     76.20 o 
  10   0   6      708.85      973.36    105.70 o 
  10   0   6     1207.23      878.69     87.96 o 
  10   0   8    20318.23    19474.42    143.32 o 
  10   0   8    34603.62    31552.78    193.31 o 
  10   0  10    25222.12    24266.31    202.76 o 
  10   0  10    42955.34    41159.09    216.84 o 
  10   0  12    15338.84    14322.59    210.01 o 
  10   0  12     9006.52     9593.28    195.74 o 
  10   0  14      807.59     1855.24    186.52 o 
  10   0  14     1375.39     1203.22    197.13 o 
  10   0  16      802.59     1127.38    251.99 o 
  10   0  16      471.26      507.93    242.78 o 
  10   2 -19     2903.50     2661.63    313.20 o 
  10   2 -19     4944.90     4939.60    356.31 o 
  10   2 -18      276.03      555.78    218.96 o 
  10   2 -18      889.77     1190.98    277.57 o 
  10   2 -17     1195.90     1343.73    296.12 o 
  10   2 -17     2036.72     2165.63    283.05 o 
  10   2 -16     1611.86     1940.69    203.24 o 
  10   2 -16     2745.13     2702.93    228.50 o 
  10   2 -15      391.07      357.48    214.27 o 
  10   2 -15      229.63      261.92    183.68 o 
  10   2 -14     2485.15     2563.27    183.16 o 
  10   2 -14     4232.42     4009.32    199.88 o 
  10   2 -13     2804.90     2817.73    159.50 o 
  10   2 -13     4776.97     4730.65    180.39 o 
  10   2 -12     3508.47     3294.91    213.46 o 
  10   2 -12     2060.07     2102.38    150.86 o 
  10   2 -11       67.25      134.98    157.49 o 
  10   2 -10     3755.29     4068.34    123.32 o 
  10   2 -10     6395.56     6486.63    157.09 o 
  10   2  -9     8976.69     8475.23    131.11 o 
  10   2  -9     5270.85     5531.11    125.91 o 
  10   2  -8     2274.42     2271.30    114.22 o 
  10   2  -8     1335.48     1449.54     91.98 o 
  10   2  -7    81300.48    83120.50    214.45 o 
  10   2  -6     5650.83     5930.83     83.16 o 
  10   2  -5    20150.68    23658.94     96.23 o 
  10   2  -5    34318.26    35530.64    143.74 o 
  10   2  -4     1182.75     1159.06     96.37 o 
  10   2  -4     4038.01     3865.99    108.83 o 
  10   2  -3    25175.61    27887.69    108.17 o 
  10   2  -2     2277.52     2400.08     66.95 o 
  10   2  -2     3878.80     3641.29     87.78 o 
  10   2  -1     5612.16     5377.37     87.94 o 
  10   2  -1     3295.30     3369.92     56.62 o 
  10   2   0    33476.15    38737.73    144.73 o 
  10   2   1     1059.16     1108.44     71.42 o 
  10   2   2    45926.13    44910.66    140.31 o 
  10   2   2    26966.48    27413.10    123.32 o 
  10   2   3    23026.91    23734.74    138.92 o 
  10   2   3    13520.73    15392.69    116.73 o 
  10   2   4     1285.29     1260.62     71.66 o 
  10   2   5     9204.01     9109.36    117.38 o 
  10   2   5    15675.18    14484.04    109.28 o 
  10   2   6      436.87      508.51    110.05 o 
  10   2   6      744.02      624.14     92.15 o 
  10   2   7       77.57      -14.72     34.33 o 
  10   2   7       45.55     2528.56    244.35 o 
  10   2   7    15724.11    12853.97    180.83 o 
  10   2   8     1357.36     1387.65    122.39 o 
  10   2   8     2311.69     2137.32    119.62 o 
  10   2   9     4600.86     4643.64    155.01 o 
  10   2   9     7835.64     7931.07    155.29 o 
  10   2  10    14539.92    13704.13    176.05 o 
  10   2  10     8537.42     7986.06    167.76 o 
  10   2  11    24747.91    25018.72    217.75 o 
  10   2  12      185.68      305.54    190.49 o 
  10   2  12      316.23      401.25    177.41 o 
  10   2  13     1039.58     1160.56    202.93 o 
  10   2  14     4004.33     3850.74    213.71 o 
  10   2  14     2351.23     2310.75    249.59 o 
  10   2  15     1101.33      907.34    208.01 o 
  10   2  15     1875.65     1815.91    221.60 o 
  10   2  16        6.40      176.31    254.40 o 
  10   2  16       10.90      535.09    283.06 o 
  10   2  17      267.03      216.75    263.94 o 
  10   2  17      454.77      940.23    302.20 o 
  10   4 -19     1188.23      926.36    246.58 o 
  10   4 -18      136.99      988.47    292.77 o 
  10   4 -18     1263.43     1371.83    303.00 o 
  10   4 -17     1774.63     1744.72    251.84 o 
  10   4 -17     3022.33     2980.89    340.84 o 
  10   4 -16     1420.09     1180.21    220.94 o 
  10   4 -16      833.84      994.44    243.18 o 
  10   4 -15       18.28      324.50    213.38 o 
  10   4 -15       31.13      100.62    252.45 o 
  10   4 -14      674.43      572.98    206.13 o 
  10   4 -14      396.01      260.16    161.71 o 
  10   4 -13       74.83       -6.47    172.43 o 
  10   4 -13      127.44      319.45    199.55 o 
  10   4 -12     9840.09     9019.07    199.31 o 
  10   4 -12     5777.81     6013.75    174.29 o 
  10   4 -11    15499.93    16129.17    229.33 o 
  10   4 -10    18708.61    18108.11    202.50 o 
  10   4  -9    30168.85    28818.92    193.22 o 
  10   4  -9    17714.27    17818.95    158.27 o 
  10   4  -8     7698.83     8550.68    137.52 o 
  10   4  -8    13111.74    12511.45    172.53 o 
  10   4  -7    10437.09     9074.66    181.35 o 
  10   4  -7    22131.74    22037.23    163.85 o 
  10   4  -6       18.82       71.16     71.96 o 
  10   4  -5      254.41      297.42     73.43 o 
  10   4  -5      433.28      501.11    106.18 o 
  10   4  -3     5360.09      636.44     96.09 o 
  10   4  -3      208.77      303.77     55.75 o 
  10   4  -2     1306.61     1356.16     38.37 o 
  10   4  -2     2225.27     2476.38    115.87 o 
  10   4  -1    20426.03    20010.61     81.52 o 
  10   4  -1    34787.20    34382.92    158.38 o 
  10   4   0     7191.06     6931.06     97.13 o 
  10   4   1    15646.79    15527.70    115.31 o 
  10   4   1     9187.33     9553.74    110.18 o 
  10   4   2     3598.18     3391.10     48.36 o 
  10   4   2     2112.74     2368.53     89.88 o 
  10   4   3     1159.77     1202.26     41.42 o 
  10   4   3      680.98      838.84     83.25 o 
  10   4   4     4636.66     4148.36    108.87 o 
  10   4   5     2971.77     3115.14    115.02 o 
  10   4   5     5061.16     5060.66    105.17 o 
  10   4   6    17771.49    17047.80    165.25 o 
  10   4   6    30266.30    28700.62    146.59 o 
  10   4   7     2133.13     2682.12    176.13 o 
  10   4   7     1171.84     1352.93    189.28 o 
  10   4   8    15336.32    13929.73    179.29 o 
  10   4   8     9005.04     8695.45    154.35 o 
  10   4   9     7980.97     7551.64    195.82 o 
  10   4   9     4686.19     4714.19    166.02 o 
  10   4  10     2064.28     2025.74    177.63 o 
  10   4  10     1212.08      944.61    163.93 o 
  10   4  11     4872.60     4995.71    217.50 o 
  10   4  12      693.63      820.10    193.69 o 
  10   4  12     1181.31     1389.77    201.96 o 
  10   4  13      730.38     1080.77    239.93 o 
  10   4  13      428.86      510.62    218.13 o 
  10   4  14      418.45      573.90    212.32 o 
  10   4  14      712.65      797.83    237.67 o 
  10   4  15       98.32      357.86    220.65 o 
  10   4  15      167.44      448.04    230.27 o 
  10   4  16      215.41      433.70    283.70 o 
  10   4  16      126.49      315.55    289.03 o 
  10   6 -17     2835.66     3063.87    361.89 o 
  10   6 -17     4829.36     4989.64    335.61 o 
  10   6 -16        1.86       16.90    304.15 o 
  10   6 -16        1.09      106.57    255.48 o 
  10   6 -15     2603.07     2596.86    248.09 o 
  10   6 -15     1528.45     1521.98    187.52 o 
  10   6 -14      243.60      397.49    175.64 o 
  10   6 -14      414.87      630.17    253.95 o 
  10   6 -13      247.26      235.51    200.59 o 
  10   6 -13      421.11      513.91    206.78 o 
  10   6 -12       36.57      -25.22    195.04 o 
  10   6 -12       62.28       65.16    218.32 o 
  10   6 -11    12619.47    13106.15    248.30 o 
  10   6 -10      204.48      327.01    144.01 o 
  10   6 -10      348.25      539.77    202.05 o 
  10   6  -9     1020.99     1209.06    178.37 o 
  10   6  -9      599.50      900.85    170.19 o 
  10   6  -8      660.56      768.40    156.32 o 
  10   6  -7     5335.74     6407.81    210.84 o 
  10   6  -7     3127.32     1380.17     36.04 o 
  10   6  -6     2472.53     2814.63     97.75 o 
  10   6  -5    21573.13    21004.56    133.64 o 
  10   6  -5    36740.82    34412.29    158.69 o 
  10   6  -4     2977.10     2690.33     95.99 o 
  10   6  -4     1748.06     1917.98     61.10 o 
  10   6  -3     8426.21     7194.68    115.72 o 
  10   6  -3    14350.54    13682.13    136.22 o 
  10   6  -2     4496.19     4353.45    118.84 o 
  10   6  -2     2640.03     1883.88     58.65 o 
  10   6  -1     2412.41     2061.20     65.28 o 
  10   6  -1     4108.53     3996.46    121.29 o 
  10   6   0    13817.93    14507.15    113.49 o 
  10   6   1    11602.90    11940.31    117.22 o 
  10   6   1    19760.69    20295.47    111.69 o 
  10   6   2     5034.73     4988.72     71.15 o 
  10   6   2     2956.25     3206.03    118.82 o 
  10   6   3     2953.76     2828.01     74.06 o 
  10   6   4     4751.64     4837.29    144.51 o 
  10   6   4    12394.34    12970.81    169.37 o 
  10   6   4     8092.43     6055.53     73.16 o 
  10   6   5      295.96      410.22    141.68 o 
  10   6   5      504.04      497.11     75.91 o 
  10   6   6     3537.47     3294.12    158.46 o 
  10   6   6     6024.60     6030.40     99.67 o 
  10   6  11    25615.42     9246.38    234.34 o 
  10   6  12     5578.22     5332.19    249.00 o 
  10   6  12     3275.37     2884.91    240.99 o 
  10   6  13    18245.87    17636.32    302.15 o 
  10   6  13    10713.44    10723.08    269.98 o 
  10   6  14     1231.60     1765.64    248.26 o 
  10   6  14     2097.52     2477.24    268.79 o 
  10   6  15      835.10     1465.62    264.04 o 
  10   6  15      490.34     1360.83    271.46 o 
  10   8 -15     4166.73     5064.74    321.19 o 
  10   8 -15     2446.58     2545.04    292.09 o 
  10   8 -14       59.14      259.27    252.41 o 
  10   8 -14      100.72      379.10    320.83 o 
  10   8 -13    10209.74    10248.13    335.06 o 
  10   8 -13     5994.86     6503.85    283.04 o 
  10   8 -12     2148.66     2370.51    266.51 o 
  10   8 -12     1261.63     1617.04    238.57 o 
  10   8 -11     2643.12     3014.10    241.63 o 
  10   8 -10     9707.91     9609.76    292.12 o 
  10   8 -10     5700.20     6002.96    202.63 o 
  10   8  -9      272.56      301.15    183.65 o 
  10   8  -9      464.19      402.92    200.23 o 
  10   8  -8      432.47      737.56    191.50 o 
  10   8  -7      782.73     1031.00    249.38 o 
  10   8  -7      421.54      406.70    111.50 o 
  10   8  -7      717.92      448.31     68.52 o 
  10   8  -6      364.48      423.50    144.13 o 
  10   8  -6      620.73      853.57    160.82 o 
  10   8  -5     7709.39     6826.21    153.55 o 
  10   8  -5    13129.73    12755.71    165.16 o 
  10   8  -4      955.39     1764.50     75.37 o 
  10   8  -4      560.98      429.80    112.38 o 
  10   8  -3     3082.80     2921.90    115.91 o 
  10   8  -3     5250.27     5427.93    165.28 o 
  10   8  -2     2025.14     1919.95     78.15 o 
  10   8  -2     3448.98     3454.99    149.96 o 
  10   8  -1      279.84      299.28     64.67 o 
  10   8  -1      476.59      363.01    138.61 o 
  10   8   0    21157.11    21452.98    161.46 o 
  10   8   1      599.40      802.46    112.77 o 
  10   8   1      351.95      434.16    115.22 o 
  10   8   2    14263.64    13548.59    111.08 o 
  10   8   2     8375.19     9373.20    138.94 o 
  10   8   3    10280.96    11126.82    122.41 o 
  10   8   3     6036.68     6387.14    131.41 o 
  10   8   4        4.32      408.08    131.19 o 
  10   8   4        7.35      175.58     64.48 o 
  10   8   5     5742.50     6630.20    157.80 o 
  10   8   5     9779.95     9907.65    112.60 o 
  10   8   6     5228.63     5745.56    121.61 o 
  10   8   6     3070.10     3223.11    142.99 o 
  10   8   7     6277.26     4204.38    169.98 o 
  10   8   7      231.22     4008.13     95.13 o 
  10   8   7      135.77      355.85     89.22 o 
  10   8   8     4384.00     4247.41    142.70 o 
  10   8   8     2574.16     2369.28    251.61 o 
  10   8   9      153.48      164.34    215.81 o 
  10   8   9      261.38      437.53    218.11 o 
  10   8  10        5.09     -151.63    220.71 o 
  10   8  10        2.99     -167.71    240.60 o 
  10   8  11      743.42      914.89    257.45 o 
  10   8  12      531.82      928.34    285.10 o 
  10   8  12      312.27      583.40    266.89 o 
  10  10 -11     2907.87     3446.78    346.61 o 
  10  10 -10      749.96     1124.89    272.05 o 
  10  10 -10     1277.24      654.99    389.10 o 
  10  10  -9      441.29      656.54    271.59 o 
  10  10  -9      259.11      587.19    265.54 o 
  10  10  -8      233.72      652.74    315.57 o 
  10  10  -7     4374.79     5375.63    321.73 o 
  10  10  -7      245.39      -51.99    188.35 o 
  10  10  -7      417.93      531.68    216.73 o 
  10  10  -6      641.07      753.85    242.91 o 
  10  10  -6     1091.80     1163.69    206.85 o 
  10  10  -5       19.95       52.99    258.16 o 
  10  10  -5       33.97      165.65    252.52 o 
  10  10  -4     2931.24     2809.03    166.79 o 
  10  10  -4     4992.15     4352.31    185.31 o 
  10  10  -3        9.32      -68.07    213.92 o 
  10  10  -3       15.88      143.50    255.06 o 
  10  10  -2     6110.97     5457.14    207.09 o 
  10  10  -2    10407.49    10653.59    170.64 o 
  10  10  -1      542.17      500.02    171.45 o 
  10  10  -1      318.35      531.21    235.19 o 
  10  10   0     1055.66     1438.42    208.26 o 
  10  10   1     1319.80     1299.80    161.32 o 
  10  10   1      774.95      957.25    141.52 o 
  10  10   2      687.42      547.27    229.52 o 
  10  10   2     1170.73     1327.82    153.14 o 
  10  10   3    10719.58     9055.13    224.00 o 
  10  10   3     6294.22     6015.90    233.01 o 
  10  10   4     1124.68      902.99    153.30 o 
  10  10   4      660.38      535.38    110.01 o 
  10  10   5     4180.04     3886.91    180.62 o 
  10  10   5     7118.95     7119.48    302.35 o 
  10  10   6     6102.90     6133.01    243.59 o 
  10  10   6     3583.45     3538.32    304.79 o 
  10  10   7      685.58      729.49    166.25 o 
  10  10   7     1195.44     1239.22    304.58 o 
  10  10   8      834.84      869.84    240.40 o 
  10  10   8      490.20      593.71    255.99 o 
  10  10   9      692.61      646.55    214.83 o 
  10  10   9     1179.57     1660.13    321.35 o 
  10  12  -4     2121.29     2403.87    247.09 o 
  10  12  -4     1245.56     6736.84    283.20 o 
  10  12  -3      574.99      615.01    305.35 o 
  10  12  -3      979.26     1423.70    253.56 o 
  10  12  -2    12087.04    12517.22    403.85 o 
  10  12  -1      241.61       41.06    325.82 o 
  10  12  -1      141.86       20.55    297.89 o 
  10  12   0     6523.66     7336.00    326.74 o 
  10  12   1       77.08      361.14    275.72 o 
  11   1 -19        6.99      175.67    290.71 o 
  11   1 -19       11.90      457.29    337.36 o 
  11   1 -18      563.60     1380.52    236.93 o 
  11   1 -18     4300.85     3984.30    251.60 o 
  11   1 -17      426.75      592.49    239.95 o 
  11   1 -17      250.58      363.78    222.36 o 
  11   1 -16     4178.31     4789.77    219.25 o 
  11   1 -16     7116.00     7128.62    295.25 o 
  11   1 -15      103.46      326.05    209.85 o 
  11   1 -15      176.20      183.66    222.61 o 
  11   1 -14    13907.05    12776.63    251.69 o 
  11   1 -14     8165.81     8388.58    180.38 o 
  11   1 -13      407.91      508.02    165.73 o 
  11   1 -13      239.51      387.37    175.19 o 
  11   1 -12     2411.06     2299.43    153.24 o 
  11   1 -12     4106.24     3819.62    180.01 o 
  11   1 -11     6219.35     6181.70    174.28 o 
  11   1 -10      128.75      361.02    146.20 o 
  11   1 -10       75.60      256.03    108.45 o 
  11   1  -9    11029.75    11468.31    122.23 o 
  11   1  -8    22098.44    20800.09    136.70 o 
  11   1  -8    12975.56    14595.63    120.35 o 
  11   1  -7    17148.51    16990.80    152.31 o 
  11   1  -6    20458.66    22490.09    135.93 o 
  11   1  -6    34842.78    35429.46    152.48 o 
  11   1  -5       19.20       55.76     79.09 o 
  11   1  -5       32.69      188.08     91.28 o 
  11   1  -4      240.11      398.37    101.73 o 
  11   1  -4      345.52      498.55     99.42 o 
  11   1  -3     1530.64     1661.32     84.15 o 
  11   1  -3      898.75     1062.24     63.77 o 
  11   1  -2    19036.15    18467.82    108.40 o 
  11   1  -2    11177.47    13378.01     97.11 o 
  11   1  -1      170.63      144.56     85.45 o 
  11   1  -1      100.19       14.54     52.25 o 
  11   1   0     4735.92     4002.12     75.11 o 
  11   1   1      972.46     1106.23     95.06 o 
  11   1   2    78717.91    78691.71    207.81 o 
  11   1   2    46220.85    45131.51    155.95 o 
  11   1   3     1721.44     2980.29    101.18 o 
  11   1   3     2931.76     3417.81     68.42 o 
  11   1   4    18748.64    13448.75    106.77 o 
  11   1   5     2073.30     2244.37    107.00 o 
  11   1   5     3531.00     3754.38     62.96 o 
  11   1   6     2744.29     2538.32    116.80 o 
  11   1   6     1611.37     1507.93    123.57 o 
  11   1   7     8184.13     8607.19    187.59 o 
  11   1   8     7143.20     6395.33    125.03 o 
  11   1   8     4194.28     3930.75    147.63 o 
  11   1   9     3498.22     3402.23    158.73 o 
  11   1   9     5957.76     5252.42    154.96 o 
  11   1  11     3127.33     2848.60    202.19 o 
  11   1  12     1515.38     1684.19    191.11 o 
  11   1  12      889.79      969.36    199.42 o 
  11   1  13     1274.17     1416.27    205.92 o 
  11   1  13      748.16      847.49    190.82 o 
  11   1  14     3030.54     3444.17    227.40 o 
  11   1  14     1779.44     2140.50    244.91 o 
  11   1  15      376.00      999.42    196.63 o 
  11   1  15      640.36      957.58    235.49 o 
  11   1  16      272.04      115.68    267.85 o 
  11   1  16      159.73      292.03    257.96 o 
  11   1  17      959.10     1256.02    303.35 o 
  11   1  17      563.16      720.64    292.58 o 
  11   3 -19        5.97      407.64    340.19 o 
  11   3 -19        3.51      282.27    332.47 o 
  11   3 -18      210.12      168.15    267.17 o 
  11   3 -18       36.94      313.24    211.75 o 
  11   3 -17     2288.85     2580.15    235.82 o 
  11   3 -17     3898.09     3478.27    262.64 o 
  11   3 -16        8.61      214.91    232.22 o 
  11   3 -16       14.67      322.54    231.32 o 
  11   3 -15      148.77      787.33    240.70 o 
  11   3 -15       87.36       83.46    189.89 o 
  11   3 -14       29.14       96.00    176.13 o 
  11   3 -14       17.11      201.88    174.65 o 
  11   3 -13      354.35      425.44    162.39 o 
  11   3 -13      603.48      549.02    185.70 o 
  11   3 -12     9900.24     9581.21    201.48 o 
  11   3 -12     5813.13     6124.31    167.13 o 
  11   3 -11     6297.87     6119.80    195.07 o 
  11   3 -10     2974.18     2817.03    163.90 o 
  11   3 -10     1746.35     1730.13    131.55 o 
  11   3  -9    47253.96    46067.36    197.98 o 
  11   3  -9    27746.14    30462.72    169.50 o 
  11   3  -8     2065.29     2149.67    122.51 o 
  11   3  -7    14029.89    17128.28     67.86 o 
  11   3  -6    14238.02    12969.75    111.77 o 
  11   3  -6    24248.52    22525.77    141.02 o 
  11   3  -5      574.72      665.13    100.45 o 
  11   3  -5      337.46      373.37     62.34 o 
  11   3  -4     4258.50     4634.59    122.88 o 
  11   3  -4     3171.53     2985.79    101.75 o 
  11   3  -3      181.63      373.65     64.11 o 
  11   3  -3      309.33      471.17     90.86 o 
  11   3  -2      312.30      375.60     67.17 o 
  11   3  -2      531.87      632.18    118.04 o 
  11   3  -1      151.02      492.49     96.61 o 
  11   3  -1       88.68      296.46     61.91 o 
  11   3   0     7270.55     8502.38    112.19 o 
  11   3   1     2773.67     2827.99    109.32 o 
  11   3   1     1628.62     1752.14     86.75 o 
  11   3   2      443.39      287.44    104.94 o 
  11   3   3    31549.20    27719.34    146.79 o 
  11   3   3    18524.77    19337.67    132.66 o 
  11   3   4     4430.59     3492.25    111.51 o 
  11   3   5     4556.32     5017.85    143.30 o 
  11   3   5     2675.34     3137.33    114.71 o 
  11   3   6    23666.82    23707.35    166.27 o 
  11   3   6    40306.54    40873.52    188.06 o 
  11   3   7    10505.90    11146.86    161.01 o 
  11   3   7     5079.31     5185.76    221.35 o 
  11   3   8     2403.83     2303.32    137.47 o 
  11   3   8     4093.92     3700.96    182.28 o 
  11   3   9    11175.92    11069.03    176.09 o 
  11   3   9    19033.51    18547.97    197.22 o 
  11   3  10     2349.85     2400.36    164.66 o 
  11   3  10     4001.99     4125.48    182.53 o 
  11   3  11     2819.19     3406.77    199.26 o 
  11   3  12     3714.42     3086.82    230.77 o 
  11   3  12     2181.00     2501.57    215.91 o 
  11   3  13     2606.97     2682.10    234.60 o 
  11   3  13     4439.88     4374.77    219.09 o 
  11   3  14       11.21       46.09    226.52 o 
  11   3  14       19.09       49.39    249.45 o 
  11   3  15      400.74      378.96    221.16 o 
  11   3  15      235.30     1921.36    263.39 o 
  11   3  16        4.41      605.93    283.47 o 
  11   3  16        2.59       59.39    247.15 o 
  11   5 -18       50.78      409.79    349.05 o 
  11   5 -18        5.77      278.54    172.56 o 
  11   5 -17    15194.88    14903.82    362.17 o 
  11   5 -17     8921.99     8619.54    266.43 o 
  11   5 -16       56.59      327.29    273.23 o 
  11   5 -16       33.23       51.37    243.37 o 
  11   5 -15     5296.80     4920.05    250.31 o 
  11   5 -15     3110.12     3314.52    204.04 o 
  11   5 -14     2303.81     2436.59    173.83 o 
  11   5 -14     3923.58     3764.79    211.90 o 
  11   5 -13     2008.50     2122.20    175.74 o 
  11   5 -13     3420.65     3356.73    223.70 o 
  11   5 -12    13947.17    13752.89    265.86 o 
  11   5 -12     8189.37     8186.18    204.67 o 
  11   5 -11     9183.68     9719.99    207.20 o 
  11   5 -10    28966.84    27522.98    227.01 o 
  11   5  -9     1613.81     1894.47    146.89 o 
  11   5  -8     5638.20     5463.09    174.58 o 
  11   5  -7      107.45      316.76    130.18 o 
  11   5  -7       63.09      152.10     45.62 o 
  11   5  -7     8908.96     9519.74    170.96 o 
  11   5  -6      110.29      152.20     70.53 o 
  11   5  -6      187.83      339.36    129.04 o 
  11   5  -5    16318.76    15750.74    154.77 o 
  11   5  -4       70.22      322.71    171.56 o 
  11   5  -4       19.40       52.20     47.88 o 
  11   5  -4       33.04      180.67    177.42 o 
  11   5  -3     1442.55     1417.77     56.50 o 
  11   5  -3     2456.77     2659.84    129.85 o 
  11   5  -2      210.51      197.31     48.45 o 
  11   5  -2      358.52      241.98    112.01 o 
  11   5  -1    15084.72    13033.26    109.51 o 
  11   5  -1    25690.51    24411.16    151.43 o 
  11   5   0    10885.65    11201.50    128.24 o 
  11   5   1     8919.96     8910.90    141.89 o 
  11   5   1    15191.42    15226.57    134.61 o 
  11   5   2     2993.55     2954.59     56.90 o 
  11   5   3     1361.48     1537.71     59.45 o 
  11   5   3      799.42      785.20    103.26 o 
  11   5   4     9685.09     9542.64    151.32 o 
  11   5   4    16494.51    14397.30     36.29 o 
  11   5   5     9895.35    10426.74    135.30 o 
  11   5   5     5810.26     5598.02    152.91 o 
  11   5   6    17122.83    16732.10    185.48 o 
  11   5   7       57.49     1088.69     57.95 o 
  11   5   7     1456.88     1419.64    128.83 o 
  11   5   8    21489.27    19956.05    190.21 o 
  11   5   8    12617.87    11859.35    174.74 o 
  11   5   9        5.41      266.44    169.86 o 
  11   5   9        3.18      161.02    174.36 o 
  11   5  10     3902.07     3553.44    187.38 o 
  11   5  10     2291.18     2309.90    175.29 o 
  11   5  11    13796.48    13518.56    243.01 o 
  11   5  12      629.27      683.97    214.02 o 
  11   5  12     1071.70     1133.35    207.40 o 
  11   5  13     5514.27     4967.45    266.89 o 
  11   5  13     9391.26     8645.84    274.69 o 
  11   5  14      357.70     1140.86    319.76 o 
  11   5  14      210.03      420.58    241.10 o 
  11   5  15      935.63      888.46    258.31 o 
  11   5  15      549.37      469.10    236.32 o 
  11   7 -16      861.10      928.32    303.98 o 
  11   7 -16     1466.53     1628.11    342.13 o 
  11   7 -15      308.28     1126.57    258.22 o 
  11   7 -15      525.03      798.74    295.22 o 
  11   7 -14        1.52      376.05    270.00 o 
  11   7 -14        0.89      426.83    247.30 o 
  11   7 -13     2133.18     1761.77    227.22 o 
  11   7 -13     3632.98     3488.52    279.65 o 
  11   7 -12      215.02      353.50    207.62 o 
  11   7 -12      366.19      670.07    242.25 o 
  11   7 -11    11549.42    11534.29    230.79 o 
  11   7 -10     1193.41     1187.58    213.17 o 
  11   7 -10      700.74      747.39    214.37 o 
  11   7  -9        9.66      102.37    193.51 o 
  11   7  -9       16.45       51.63    185.42 o 
  11   7  -8     1771.35     1753.80    182.79 o 
  11   7  -7     2225.69      812.54     41.22 o 
  11   7  -7     1306.86     1085.88     86.98 o 
  11   7  -7     3033.33     3619.37    247.12 o 
  11   7  -6     9695.63     9426.34    150.94 o 
  11   7  -5    10322.77     9415.25    126.65 o 
  11   7  -5    17580.52    16589.86    185.42 o 
  11   7  -4    19215.41    17625.17    191.92 o 
  11   7  -4    11282.72    10037.30    108.93 o 
  11   7  -3     1477.71     1424.63     82.90 o 
  11   7  -3     2516.66     2474.27    135.41 o 
  11   7  -2    11666.55    11951.17    162.47 o 
  11   7  -2     6850.25     6601.27     90.53 o 
  11   7  -1    14620.13    14681.16    129.75 o 
  11   7  -1     8584.51     8480.37    139.44 o 
  11   7   0    13893.28    15662.08    123.49 o 
  11   7   1     9201.12     9443.59    161.76 o 
  11   7   2    10079.14    10173.78     98.79 o 
  11   7   2     5918.17     6082.78    128.45 o 
  11   7   3      915.91      904.99    111.82 o 
  11   7   4       12.03       60.46    136.93 o 
  11   7   4       20.49       53.76     61.99 o 
  11   7   5     3790.69     3720.11     89.10 o 
  11   7   5     2225.78     2092.12    150.16 o 
  11   7   6      992.27     1306.43    111.75 o 
  11   7   6      582.63      905.98    210.36 o 
  11   7   7      875.72      756.33     62.84 o 
  11   7   7     8293.68     7245.30    217.79 o 
  11   7   8      283.19      329.59    197.39 o 
  11   7   9      828.74     1002.07    215.56 o 
  11   7   9      486.61      612.78    218.59 o 
  11   7  10     1329.79     1155.61    219.99 o 
  11   7  10     2264.75     1905.77    274.34 o 
  11   7  11     1525.00     1338.85    226.28 o 
  11   7  12     3403.88     3591.68    274.54 o 
  11   7  12     1998.66     2015.40    261.44 o 
  11   9 -13     3676.65     3618.94    383.75 o 
  11   9 -13     2158.82     2496.98    318.74 o 
  11   9 -12     4564.90     5346.72    308.23 o 
  11   9 -12     2680.38     3560.08    317.17 o 
  11   9 -11      738.54     1100.81    271.20 o 
  11   9 -10     3399.86     3461.19    229.35 o 
  11   9 -10     5790.25     5736.75    319.09 o 
  11   9  -9     2386.21     2774.79    267.03 o 
  11   9  -9     1401.11     1528.24    197.26 o 
  11   9  -8      120.46      125.41    141.58 o 
  11   9  -8      205.16      260.50    216.12 o 
  11   9  -7     1702.94     1382.27    123.23 o 
  11   9  -7     2960.53     3298.39    278.13 o 
  11   9  -6     2455.70     2354.83    158.82 o 
  11   9  -6     4182.26     4346.68    274.78 o 
  11   9  -5      113.44      179.02    184.08 o 
  11   9  -5      193.20      439.00    185.81 o 
  11   9  -4      372.19      641.37    121.35 o 
  11   9  -4      633.86      572.59    104.60 o 
  11   9  -3     1836.88     2424.71    151.75 o 
  11   9  -3     1078.56     1290.08    175.01 o 
  11   9  -2      494.03      600.20    157.44 o 
  11   9  -2      841.37      845.43    155.63 o 
  11   9  -1       71.62       50.32    111.75 o 
  11   9  -1      121.97      169.78    134.26 o 
  11   9   0        8.42      281.42    166.56 o 
  11   9   1     2880.91     2824.86    144.41 o 
  11   9   1     1691.59     1850.52    123.25 o 
  11   9   2       85.60      195.91    108.64 o 
  11   9   2      145.78      414.61    162.65 o 
  11   9   3     8457.12     8220.61    178.13 o 
  11   9   3     4965.77     4771.25    135.05 o 
  11   9   4     2269.27     1998.80    129.66 o 
  11   9   4     3864.75     2851.49     99.88 o 
  11   9   5      451.47      847.47    200.57 o 
  11   9   5      265.09      403.18    177.15 o 
  11   9   6     7077.16     6859.86    172.06 o 
  11   9   6    12052.99    11718.77    264.02 o 
  11   9   7     9705.30     7376.03    227.24 o 
  11   9   7     4370.25     5600.41    156.42 o 
  11   9   8     1045.33     1031.91    212.70 o 
  11   9   8     1780.28     1706.42    241.33 o 
  11   9   9     5767.76     5735.61    311.98 o 
  11   9  10     1416.74     1436.49    274.89 o 
  11  11  -8      818.50     1123.23    293.07 o 
  11  11  -8      480.60      265.91    213.87 o 
  11  11  -7     1150.59     1010.12    240.73 o 
  11  11  -7      675.59      246.41     86.45 o 
  11  11  -7     1169.59     1715.05    305.69 o 
  11  11  -6      463.15      950.80    233.29 o 
  11  11  -6      271.95     -173.87    209.26 o 
  11  11  -5       33.82      277.07    254.99 o 
  11  11  -5       19.86      447.51    213.40 o 
  11  11  -4     6597.74     5072.92    230.68 o 
  11  11  -4    11236.50    10537.21    318.07 o 
  11  11  -3      550.65      771.88    227.39 o 
  11  11  -3      937.80     1205.98    269.81 o 
  11  11  -2     9629.45     7169.99    157.04 o 
  11  11  -2    16399.74    16665.57    327.91 o 
  11  11  -1      894.37     1397.49    260.39 o 
  11  11  -1     1523.19     2012.20    331.82 o 
  11  11   0     3389.19     3924.11    220.55 o 
  11  11   1      941.75     1308.37    245.67 o 
  11  11   1      552.97      454.44    328.16 o 
  11  11   2      828.42     1182.28    219.24 o 
  11  11   2      486.42      258.40    284.61 o 
  11  11   3      664.23      670.79    231.61 o 
  11  11   3      390.02      695.51    326.69 o 
  11  11   4        6.16       -7.06    234.35 o 
  11  11   4       10.49      -18.18    172.11 o 
  11  11   5        3.89      497.27    357.56 o 
  11  11   5        6.62      255.79    232.02 o 
  12   0 -18      183.72      517.78    209.16 o 
  12   0 -18      370.96      603.70    277.74 o 
  12   0 -16    14829.84    15620.69    214.62 o 
  12   0 -16    25256.44    24785.26    299.87 o 
  12   0 -14    35639.83    34819.16    242.01 o 
  12   0 -14    60697.56    57170.87    308.70 o 
  12   0 -12     9493.11    10605.15    203.52 o 
  12   0 -10      228.19      352.52    151.20 o 
  12   0 -10      133.99       89.02    160.09 o 
  12   0  -8      635.43      643.34    101.48 o 
  12   0  -8      373.10      607.35     70.22 o 
  12   0  -6     2132.43     2559.52    100.14 o 
  12   0  -4     6449.42     6300.06     97.53 o 
  12   0  -2      155.38      196.68     95.55 o 
  12   0  -2       91.23      259.31     51.62 o 
  12   0   0    53888.16    61339.11    181.71 o 
  12   0   2   201290.06   204033.62    312.53 o 
  12   0   4    21984.04    17004.56    104.60 o 
  12   0   6      106.54      244.64    139.65 o 
  12   0   6      181.45      158.25     87.46 o 
  12   0   8     1839.67     1943.03    109.39 o 
  12   0   8     1080.20     1017.28    144.94 o 
  12   0  10    13337.15    12937.91    201.96 o 
  12   0  12       26.94      324.02    185.21 o 
  12   0  12       15.82      212.60    170.04 o 
  12   0  14     4832.68     4183.79    204.42 o 
  12   0  14     2837.61     2918.64    230.13 o 
  12   0  16      920.04     1265.51    238.06 o 
  12   0  16     1566.90     1685.14    314.00 o 
  12   2 -19      155.29      580.88    324.32 o 
  12   2 -19       91.18       96.76    278.99 o 
  12   2 -18       71.64        6.04    201.43 o 
  12   2 -18      564.91      664.37    267.47 o 
  12   2 -17       62.97      467.43    224.68 o 
  12   2 -17      107.24      179.78    246.38 o 
  12   2 -16     2442.22     2390.30    233.68 o 
  12   2 -16     1434.00     1683.39    245.45 o 
  12   2 -15     1385.03     1163.01    218.23 o 
  12   2 -15      813.25      804.95    176.88 o 
  12   2 -14     3777.50     3819.41    158.85 o 
  12   2 -14     6433.40     5804.12    234.83 o 
  12   2 -13      801.95      992.46    152.34 o 
  12   2 -13     1365.79     1587.78    193.23 o 
  12   2 -12        6.09      187.92    159.00 o 
  12   2 -12        3.58      250.69    134.72 o 
  12   2 -11     7831.71     8139.08    190.72 o 
  12   2 -10       39.05      126.92    133.31 o 
  12   2 -10       22.93       49.46    139.77 o 
  12   2  -9    22924.55    22363.24    167.54 o 
  12   2  -9    13460.62    13919.89    145.70 o 
  12   2  -8     2077.59     1970.42     93.67 o 
  12   2  -8     3538.31     3342.12    116.28 o 
  12   2  -7     5023.50     5443.21    136.49 o 
  12   2  -6    12690.87    13333.71    129.35 o 
  12   2  -6    21613.60    20719.18    143.17 o 
  12   2  -5     7681.69     5982.67    109.44 o 
  12   2  -5    13082.55    12770.51    129.33 o 
  12   2  -4     1340.27     1411.39    126.03 o 
  12   2  -4       54.98      138.15    113.73 o 
  12   2  -3    60227.58    56387.05    173.89 o 
  12   2  -3    35363.87    36707.73    127.59 o 
  12   2  -2     4974.94     4673.07    115.42 o 
  12   2  -2     2921.14     3224.39     77.81 o 
  12   2  -1     8269.99     8178.35     83.30 o 
  12   2  -1    14084.47    13107.86    118.69 o 
  12   2   0      423.50      539.28    127.10 o 
  12   2   1     4446.22     4772.20    100.50 o 
  12   2   1     7572.28     7970.37    114.89 o 
  12   2   2    13296.02    12450.94    116.69 o 
  12   2   2     7807.04     7677.24    109.18 o 
  12   2   3      814.20     1056.20     85.03 o 
  12   2   3     1386.64     1610.40     83.65 o 
  12   2   4     2726.34     2691.77    107.21 o 
  12   2   5      366.00      490.27    118.27 o 
  12   2   5      623.34      831.66     87.22 o 
  12   2   6     3158.97     3064.82    127.95 o 
  12   2   6     5379.99     5264.28    112.27 o 
  12   2   7     5347.52     5893.87    162.61 o 
  12   2   8      360.65      485.89    131.86 o 
  12   2   8      614.22      490.25    117.11 o 
  12   2   9     1091.52     1318.40    172.09 o 
  12   2   9     1858.94     1909.60    149.41 o 
  12   2  10     7500.28     7198.71    170.67 o 
  12   2  10     4403.94     4590.74    179.11 o 
  12   2  11     2653.48     2918.45    212.84 o 
  12   2  12     1443.09     1743.40    218.15 o 
  12   2  12     2457.70     2721.46    211.57 o 
  12   2  13    12073.93    11103.78    234.53 o 
  12   2  13    20562.90    19199.12    264.28 o 
  12   2  14     1754.53     1671.98    216.90 o 
  12   2  14     1030.21     1395.71    262.12 o 
  12   2  15     6731.49     7761.06    262.71 o 
  12   2  15    11464.29    10470.91    234.04 o 
  12   2  16       40.39      271.05    288.74 o 
  12   2  16       68.78       -8.97    285.02 o 
  12   4 -18     6061.56     5623.58    328.60 o 
  12   4 -18     3147.81     2576.49    186.09 o 
  12   4 -17     3082.57     3207.12    247.74 o 
  12   4 -17     1809.99     1845.15    284.10 o 
  12   4 -16     5199.05     5377.01    269.85 o 
  12   4 -16     3052.73     3277.04    243.43 o 
  12   4 -15        6.86      280.42    132.88 o 
  12   4 -15       11.68      129.87    212.65 o 
  12   4 -14     3471.91     3638.41    179.93 o 
  12   4 -14     5912.95     5757.99    239.86 o 
  12   4 -13     1163.44     1376.57    185.37 o 
  12   4 -13     1981.43     2043.93    193.78 o 
  12   4 -12     6627.22     6525.25    217.73 o 
  12   4 -12     3891.31     4734.54    169.47 o 
  12   4 -11     3641.28     3536.31    197.49 o 
  12   4 -10     3467.33     3635.20    123.34 o 
  12   4  -9      359.67     1137.38    124.64 o 
  12   4  -9      612.56     1209.89    160.67 o 
  12   4  -8     3501.50     3814.84    139.75 o 
  12   4  -8     2055.98     2435.48    112.76 o 
  12   4  -7      121.26      136.17     27.42 o 
  12   4  -7    11207.98    12164.58    164.89 o 
  12   4  -6     6136.88     6274.38    103.95 o 
  12   4  -6    10451.61    10023.13    138.59 o 
  12   4  -5     4968.37     4786.65     84.92 o 
  12   4  -5     8461.54     7852.39    134.19 o 
  12   4  -4      777.95     1020.87    131.34 o 
  12   4  -4      456.79     1571.92     58.93 o 
  12   4  -4     5414.61     5067.76    156.26 o 
  12   4  -3     2598.88     2323.09    112.86 o 
  12   4  -3     1525.99     1606.37     58.94 o 
  12   4  -2    21551.53    21227.82    177.09 o 
  12   4   0    25892.45    27527.06    186.59 o 
  12   4   1     2746.41     2571.12    133.60 o 
  12   4   2    21101.17    21121.48    174.09 o 
  12   4   2    12389.99    12575.94    127.34 o 
  12   4   3     2976.41     3137.76    114.57 o 
  12   4   3     5069.06     5122.37    100.86 o 
  12   4   4    13356.52    10759.17    104.97 o 
  12   4   5    10575.22    10691.50    152.38 o 
  12   4   5     6209.46     6390.11    131.13 o 
  12   4   6    21507.88    20570.49    158.26 o 
  12   4   6    12628.79    12025.71    158.97 o 
  12   4   7     1282.51     1231.70    286.83 o 
  12   4   7     2436.17     2857.14    141.30 o 
  12   4   8       72.11      195.22    130.98 o 
  12   4   8      122.80      185.42    156.60 o 
  12   4   9       29.97       85.37    182.45 o 
  12   4   9       17.60      123.12    159.54 o 
  12   4  10     8900.05     8767.96    209.43 o 
  12   4  10     5225.85     5164.60    196.60 o 
  12   4  11     4674.51     4053.06    230.15 o 
  12   4  12     3692.22     3754.08    232.31 o 
  12   4  12     6288.16     5876.41    223.63 o 
  12   4  13     3456.02     3373.78    242.74 o 
  12   4  13     5885.88     5144.04    243.39 o 
  12   4  14       14.61      497.80    236.65 o 
  12   4  15      784.06     1327.86    260.30 o 
  12   4  15     1335.31     1821.05    283.39 o 
  12   6 -17     2289.55     2321.13    277.41 o 
  12   6 -17     3899.30     4030.07    326.83 o 
  12   6 -16     1508.31     1522.43    250.29 o 
  12   6 -16     2568.78     2511.31    331.65 o 
  12   6 -15      309.69     1354.25    263.42 o 
  12   6 -15      527.42      466.92    239.31 o 
  12   6 -14     2355.35     2361.72    223.07 o 
  12   6 -14     1382.99     1423.85    211.05 o 
  12   6 -13     6280.63     6277.10    203.55 o 
  12   6 -13    10696.42    10471.18    238.04 o 
  12   6 -12     1417.04     1318.94    223.99 o 
  12   6 -12      832.04      898.60    200.13 o 
  12   6 -11    10023.87    10022.15    238.26 o 
  12   6 -10     3230.16     3319.96    150.78 o 
  12   6 -10     5501.22     5348.57    217.80 o 
  12   6  -9       10.42      110.57    131.98 o 
  12   6  -9       17.75       93.21    174.46 o 
  12   6  -8     3942.28     3819.79    108.57 o 
  12   6  -8     6714.03     6713.92    178.92 o 
  12   6  -6    19630.09     8891.02    169.00 o 
  12   6  -6     5239.69     5507.40     85.46 o 
  12   6  -5     1972.04     2074.18     92.62 o 
  12   6  -5     3358.55     3097.02    134.68 o 
  12   6  -4     4301.90     4495.94     79.57 o 
  12   6  -4     7326.50     6471.89    167.63 o 
  12   6  -3      256.78      254.56    139.85 o 
  12   6  -3      150.77      106.23     72.04 o 
  12   6  -2     1409.70     1495.53     80.03 o 
  12   6  -2     2400.83     2497.09    129.11 o 
  12   6  -1    17120.74    16517.92    175.43 o 
  12   6  -1    10052.80     9538.26    156.18 o 
  12   6   0     2449.15     2537.55    117.58 o 
  12   6   1    17913.05    17523.84    155.08 o 
  12   6   1    10518.02    11026.49    130.43 o 
  12   6   2     2393.04     2847.90    138.93 o 
  12   6   2     1405.12     1744.07    108.16 o 
  12   6   3     1023.72     1100.35    101.78 o 
  12   6   4     7935.01     7495.51     65.09 o 
  12   6   4     4659.21     4051.89    144.39 o 
  12   6   5    13334.09    13230.06    131.92 o 
  12   6   5     7829.39     8108.26    178.10 o 
  12   6   6     1814.68     2069.23    114.83 o 
  12   6   6     1065.53     1257.97    169.61 o 
  12   6   7     1727.83     1459.53    157.68 o 
  12   6   7      254.25      786.90     95.65 o 
  12   6   7      433.01      851.51    107.90 o 
  12   6   8      743.57      840.64    135.88 o 
  12   6   8      436.61      526.30    168.93 o 
  12   6   9     3109.23     2973.27    182.93 o 
  12   6   9     1825.65     1651.01    192.68 o 
  12   6  10      414.43      436.14    198.55 o 
  12   6  10      705.80      775.23    213.01 o 
  12   6  11     6848.33     6663.41    280.32 o 
  12   6  12      317.87      518.44    280.74 o 
  12   6  12      186.64      264.25    238.97 o 
  12   6  13      419.23      535.04    269.58 o 
  12   6  13      713.99      923.76    300.79 o 
  12   6  14      782.91      844.22    251.25 o 
  12   6  14     1333.36     1505.94    292.80 o 
  12   8 -15       33.82     1421.56    377.94 o 
  12   8 -15       19.86     2228.57    290.21 o 
  12   8 -14       50.98      275.32    306.33 o 
  12   8 -14       29.93      120.06    315.73 o 
  12   8 -13     2489.12     2115.28    306.89 o 
  12   8 -13     1461.54     1507.65    277.66 o 
  12   8 -12      234.52      977.30    333.96 o 
  12   8 -12      137.70      567.38    310.24 o 
  12   8 -10       24.24       50.27    215.20 o 
  12   8 -10       41.28      651.88    231.49 o 
  12   8  -9     1274.77     1258.69    188.17 o 
  12   8  -9     2171.05     2149.35    276.39 o 
  12   8  -8     4137.49     4234.57    158.52 o 
  12   8  -8     7046.49     7133.43    239.86 o 
  12   8  -7      841.42     1060.15    109.29 o 
  12   8  -7      900.43     1357.87    262.86 o 
  12   8  -7      494.06      558.23     98.07 o 
  12   8  -6    15241.08    15308.95    220.48 o 
  12   8  -6     8949.12     8045.49    133.54 o 
  12   8  -5      602.32      769.18    127.40 o 
  12   8  -5     1025.80     1326.92    137.86 o 
  12   8  -4     6073.67     5429.07    186.83 o 
  12   8  -4     3566.28     2588.04    113.23 o 
  12   8  -3      360.43      318.82    101.94 o 
  12   8  -3      613.84      660.39    183.41 o 
  12   8  -2      164.36      553.38    132.22 o 
  12   8  -2       96.51      198.33    113.08 o 
  12   8  -1     4248.62     3957.00    176.42 o 
  12   8   1     9463.67     9449.35    137.55 o 
  12   8   1     5556.79     5951.34    129.14 o 
  12   8   2      124.29      -46.33    152.52 o 
  12   8   2      211.68      332.39    160.29 o 
  12   8   3      131.39      131.61    156.74 o 
  12   8   3      223.77      408.46    116.42 o 
  12   8   4     3318.12     2155.88     76.12 o 
  12   8   4     1948.30     2142.86    121.93 o 
  12   8   5       33.14       86.95    205.28 o 
  12   8   5       19.46       69.84    162.48 o 
  12   8   6     3081.54     2703.11    249.43 o 
  12   8   6     1809.39     1649.82    161.82 o 
  12   8   7     6233.95     4459.41    273.20 o 
  12   8   7     1279.44     3316.23    209.69 o 
  12   8   8      160.04     1162.59    214.99 o 
  12   8   8       93.97       84.81    216.83 o 
  12   8   9     5521.49     5105.29    319.04 o 
  12   8   9     3242.06     3408.08    224.11 o 
  12   8  10    11901.38     9979.21    289.11 o 
  12   8  10     6988.14     6913.52    314.68 o 
  12   8  11      707.73      739.82    269.54 o 
  12  10 -11     3930.88     4727.79    376.83 o 
  12  10 -10     4337.98     5038.90    306.33 o 
  12  10 -10     2547.14     2723.90    283.97 o 
  12  10  -9     2759.41     2446.56    258.29 o 
  12  10  -9     4699.51     4580.95    282.01 o 
  12  10  -8       36.79      -96.85    195.83 o 
  12  10  -8       62.65      653.61    220.41 o 
  12  10  -7     1297.89     1541.57    238.74 o 
  12  10  -7     2211.97     2277.78    254.02 o 
  12  10  -6      288.96      556.47    198.59 o 
  12  10  -5     1642.49     1631.57    176.58 o 
  12  10  -5     2797.30     3178.10    219.92 o 
  12  10  -4     1189.82     1068.55    227.54 o 
  12  10  -4      698.63      586.89    122.15 o 
  12  10  -3     4972.06     5565.54    193.43 o 
  12  10  -3     2919.45     2470.95    233.36 o 
  12  10  -2     5691.25     4179.52    254.27 o 
  12  10  -2     9692.67     9721.46    254.52 o 
  12  10  -1      722.89      782.95    187.48 o 
  12  10  -1     1231.14     1381.21    177.76 o 
  12  10   0     1656.84     2250.09    211.91 o 
  12  10   1      156.06      408.19    205.08 o 
  12  10   1       91.63       -7.30    185.93 o 
  12  10   2       60.97      348.68    192.81 o 
  12  10   2      103.83       30.61    202.36 o 
  12  10   3      282.80      372.66    253.84 o 
  12  10   3      166.05      394.15    158.51 o 
  12  10   4       25.82      -20.20    148.17 o 
  12  10   4       43.98      503.84    192.74 o 
  12  10   5     1699.44     2085.44    278.72 o 
  12  10   5      997.86      919.79    168.05 o 
  12  10   6     4825.56     4820.56    254.84 o 
  12  10   6     2833.43     3217.29    247.64 o 
  12  10   7    12207.98     9902.21    241.58 o 
  12  10   7     6141.78     7067.21    186.32 o 
  12  10   8      384.11      344.25    177.24 o 
  12  10   8      225.54      670.26    256.99 o 
  13   1 -19      266.99      538.45    337.28 o 
  13   1 -19      156.77      259.75    304.10 o 
  13   1 -18     1360.06     2001.10    227.80 o 
  13   1 -18     2525.04     2689.45    302.51 o 
  13   1 -17      119.86      204.01    277.76 o 
  13   1 -17       70.38      -13.49    275.91 o 
  13   1 -16     9118.95    10355.32    226.75 o 
  13   1 -16    15530.32    15416.65    258.81 o 
  13   1 -15      253.22      267.67    259.16 o 
  13   1 -15      148.68      467.22    237.99 o 
  13   1 -14    10782.32    11758.94    180.78 o 
  13   1 -14    18363.19    16739.96    230.12 o 
  13   1 -13       16.74      179.82    199.71 o 
  13   1 -13        9.83      199.81    173.96 o 
  13   1 -12      267.72      525.94    148.53 o 
  13   1 -12      455.96      697.42    169.29 o 
  13   1 -11     4683.60     4671.52    167.65 o 
  13   1 -10     6969.47     7122.50    129.86 o 
  13   1 -10    11869.58    11354.24    151.22 o 
  13   1  -9      488.00      560.90    118.16 o 
  13   1  -9      831.11      847.31    137.00 o 
  13   1  -8      124.59      481.68    104.14 o 
  13   1  -8      212.19      306.44    112.31 o 
  13   1  -7     7366.41     7472.80    156.60 o 
  13   1  -6    17347.05    17008.94    136.53 o 
  13   1  -6    10185.68     9933.41    102.22 o 
  13   1  -5    17743.00    17307.75    141.42 o 
  13   1  -5    10418.17     9868.43     76.70 o 
  13   1  -4    22485.34    21450.48    146.72 o 
  13   1  -4     3736.69     4819.47    159.41 o 
  13   1  -3    23265.26    25271.08    115.74 o 
  13   1  -3    39622.66    38085.81    162.71 o 
  13   1  -2       47.55       26.10     79.45 o 
  13   1  -2       80.98      135.45     87.42 o 
  13   1  -1      345.48      367.60     79.15 o 
  13   1  -1      588.38      715.59    104.76 o 
  13   1   0    22735.87    23267.68    122.01 o 
  13   1   1       34.35      119.35     79.65 o 
  13   1   1       58.51      103.77    113.89 o 
  13   1   2    31081.09    28923.09    164.12 o 
  13   1   2    52933.65    49252.69    152.60 o 
  13   1   3      254.58      367.54    113.97 o 
  13   1   5       65.75      172.41    111.17 o 
  13   1   5      111.97       51.23    126.62 o 
  13   1   6     5527.75     5514.17    159.64 o 
  13   1   6     9414.22     8826.57    123.01 o 
  13   1   7       52.60       10.23     31.74 o 
  13   1   7     3273.88     3205.78    199.65 o 
  13   1   8    12347.78    11665.87    142.59 o 
  13   1   8     7250.26     7186.60    160.54 o 
  13   1   9      137.33      233.19    132.51 o 
  13   1   9       80.64      184.32    164.98 o 
  13   1  10       86.93       80.95    205.29 o 
  13   1  10      148.05      458.11    158.12 o 
  13   1  11    12460.73    12481.37    219.52 o 
  13   1  12      298.47      414.94    223.01 o 
  13   1  12      508.32      786.53    203.03 o 
  13   1  13     5034.07     4715.28    216.58 o 
  13   1  13     8573.44     7413.73    219.16 o 
  13   1  14     2619.37     2503.87    229.97 o 
  13   1  14     1538.02     1765.38    254.78 o 
  13   1  15     1372.28     2180.37    204.46 o 
  13   1  15     2337.10     2845.77    234.43 o 
  13   1  16      182.14      464.52    255.75 o 
  13   1  16      310.20      627.86    274.65 o 
  13   3 -19      590.58      642.32    245.11 o 
  13   3 -19     1005.80      854.53    287.53 o 
  13   3 -18     3694.25     3603.68    206.95 o 
  13   3 -18    10210.82    10180.47    297.26 o 
  13   3 -17      614.26      993.39    307.08 o 
  13   3 -16      448.51      573.29    233.79 o 
  13   3 -16      263.35      304.71    219.81 o 
  13   3 -15     1557.73     1424.99    278.28 o 
  13   3 -15      914.65     1219.21    192.18 o 
  13   3 -14      378.99      482.59    224.26 o 
  13   3 -14      222.53      573.91    177.99 o 
  13   3 -13      582.30      578.98    212.15 o 
  13   3 -13      341.91      583.05    167.12 o 
  13   3 -12       43.91      116.32    146.69 o 
  13   3 -12       74.78      225.35    174.09 o 
  13   3 -11     2014.86     2380.51    179.77 o 
  13   3 -10      681.07      689.03    148.75 o 
  13   3 -10     1159.92     1060.32    225.36 o 
  13   3  -9       16.30      308.68    123.91 o 
  13   3  -9       27.76      425.12    155.35 o 
  13   3  -8     2542.19     2469.28    142.31 o 
  13   3  -8     1492.70     1628.64     90.42 o 
  13   3  -7     9878.01    11281.60    186.54 o 
  13   3  -6     9201.02     8887.21    136.15 o 
  13   3  -6     5402.57     5311.71    109.93 o 
  13   3  -5    53598.61    50700.67    201.52 o 
  13   3  -5    31471.53    35911.67    154.85 o 
  13   3  -4     4683.04     4090.53    136.02 o 
  13   3  -4      252.45      425.89    105.95 o 
  13   3  -3    45678.48    42600.27    171.36 o 
  13   3  -3    26821.07    28394.65    121.07 o 
  13   3  -2     7932.41     7774.20    101.90 o 
  13   3  -2    13509.54    12078.18    161.30 o 
  13   3  -1     4022.20     4004.48    122.64 o 
  13   3  -1     2361.72     2430.41     68.24 o 
  13   3   0    13831.91    15715.47    135.57 o 
  13   3   1      713.31     1003.28     82.18 o 
  13   3   1      418.83      549.33    121.27 o 
  13   3   2      222.66      115.09     86.84 o 
  13   3   2      379.21      329.55    119.81 o 
  13   3   3     3811.86     3853.51    109.09 o 
  13   3   3     6491.91     5935.83    118.84 o 
  13   3   4      279.91      168.91     97.87 o 
  13   3   5     7689.92     7697.77    138.30 o 
  13   3   5     4515.29     4375.67    135.60 o 
  13   3   6      252.67      186.76    162.32 o 
  13   3   7     9846.59    10117.80    165.85 o 
  13   3   8     2221.38     1957.43    143.49 o 
  13   3   8     3783.19     3127.95    189.78 o 
  13   3   9      502.01      548.90    167.39 o 
  13   3   9      294.76      289.31    154.19 o 
  13   3  10    10698.16    10585.79    206.54 o 
  13   3  10     6281.65     6200.82    194.52 o 
  13   3  11    15230.96    15696.24    235.11 o 
  13   3  12     1774.53     2010.36    226.69 o 
  13   3  12     3022.18     3012.22    218.12 o 
  13   3  13    23820.65    22340.83    298.96 o 
  13   3  13    13986.79    13583.89    266.84 o 
  13   3  14     1422.19     2070.38    278.74 o 
  13   3  14      835.07      890.38    241.71 o 
  13   3  15     6045.92     7487.76    248.39 o 
  13   3  15     3549.99     5648.14    274.00 o 
  13   5 -17      971.44      664.23    265.55 o 
  13   5 -17     1654.44     1812.83    325.85 o 
  13   5 -16     1942.02     1959.98    292.21 o 
  13   5 -16     3307.43     3132.60    296.07 o 
  13   5 -15      988.81     2627.02    221.14 o 
  13   5 -15     1684.02     2054.46    238.30 o 
  13   5 -14      780.05      860.34    238.73 o 
  13   5 -14      458.02      895.71    180.83 o 
  13   5 -13     8104.35     8598.95    205.59 o 
  13   5 -13    13802.38    13708.24    235.81 o 
  13   5 -12     1076.89     1295.74    180.64 o 
  13   5 -12     1834.02     1807.34    214.09 o 
  13   5 -11     9953.53     9783.42    218.25 o 
  13   5 -10        5.38      205.72    187.54 o 
  13   5 -10        3.16      103.70    148.50 o 
  13   5  -9     2383.33     2719.91    151.26 o 
  13   5  -9     4059.01     3630.41    190.02 o 
  13   5  -8       14.70      257.34     70.18 o 
  13   5  -8       25.04      255.83    156.00 o 
  13   5  -7    30413.10    30740.68    232.61 o 
  13   5  -7     7381.58     6559.14    150.02 o 
  13   5  -6        3.54      101.65     74.10 o 
  13   5  -6        6.03       75.16    145.95 o 
  13   5  -5      258.09      246.62    137.78 o 
  13   5  -5      151.54       87.17     73.28 o 
  13   5  -4     6728.88     6506.95     53.39 o 
  13   5  -4    11459.84    10181.12    171.48 o 
  13   5  -3        9.55       83.31    129.87 o 
  13   5  -3        5.61       50.32     69.21 o 
  13   5  -2    33646.12    34160.72    179.99 o 
  13   5  -1     7745.00     7664.98    122.57 o 
  13   5  -1    13190.38    13112.78    152.35 o 
  13   5   0    34728.66    38129.33    243.92 o 
  13   5   1     4904.99     4502.22    143.19 o 
  13   5   1     2880.07     2487.28    116.50 o 
  13   5   2      268.75      487.13    124.05 o 
  13   5   2      457.71      671.23    121.47 o 
  13   5   3    29772.85    30478.22    182.48 o 
  13   5   3    17481.75    16992.95    155.25 o 
  13   5   4       24.52     -118.03    118.03 o 
  13   5   5    22175.51    21895.32    176.06 o 
  13   5   5    37766.71    39533.24    200.02 o 
  13   5   6      937.39     1114.14    124.53 o 
  13   5   6      550.41      625.26    138.78 o 
  13   5   7      431.35      458.14    123.66 o 
  13   5   7      757.43      654.17    132.42 o 
  13   5   8     1156.28     1058.68    161.24 o 
  13   5   8     1969.24     2092.23    172.62 o 
  13   5   9     3603.73     3183.35    195.39 o 
  13   5   9     2116.00     1975.35    193.03 o 
  13   5  10     2852.48     2585.69    220.87 o 
  13   5  10     1674.89     1465.79    199.52 o 
  13   5  11     5660.42     6572.27    231.56 o 
  13   5  12       13.12      500.25    233.30 o 
  13   5  12       22.34      248.62    226.18 o 
  13   5  13     2154.64     1892.97    282.31 o 
  13   5  13     1265.14     1209.18    276.41 o 
  13   5  14      850.18     1178.76    267.61 o 
  13   5  14     1447.93     1956.07    326.12 o 
  13   7 -16      267.67      645.32    276.68 o 
  13   7 -16      157.17      473.65    234.58 o 
  13   7 -15      109.33       41.25    296.08 o 
  13   7 -15       64.19     1223.32    316.07 o 
  13   7 -14     2029.37     2040.33    271.83 o 
  13   7 -14     3456.19     2880.04    281.18 o 
  13   7 -13     5256.69     5825.66    262.94 o 
  13   7 -13     8952.57     8079.13    324.11 o 
  13   7 -12      783.98      823.12    230.95 o 
  13   7 -12     1335.19     1711.55    262.67 o 
  13   7 -11     5163.32     5286.94    252.12 o 
  13   7 -10     3135.64     3235.21    197.32 o 
  13   7 -10     5340.25     5211.98    274.72 o 
  13   7  -9     3279.20     3337.04    176.18 o 
  13   7  -9     5584.75     5570.03    214.96 o 
  13   7  -8     5885.33     4391.17     99.46 o 
  13   7  -8    10023.21    10211.85    241.84 o 
  13   7  -7     5395.07     2920.05     52.74 o 
  13   7  -6     7272.89     7613.33    189.04 o 
  13   7  -6     4270.43     4107.48    113.33 o 
  13   7  -5     1179.59      994.86    159.91 o 
  13   7  -5      692.62      960.42    112.17 o 
  13   7  -4      490.67      725.13    174.59 o 
  13   7  -4      288.10      210.86     89.99 o 
  13   7  -3      502.31      519.00    152.59 o 
  13   7  -2     2451.54     2187.92    128.18 o 
  13   7  -1    21427.21    20717.62    151.75 o 
  13   7  -1    12581.43    12095.45    184.34 o 
  13   7   0     1761.57     2093.49    179.88 o 
  13   7   1     6094.22     6182.70    151.97 o 
  13   7   1     3578.35     3731.91    147.32 o 
  13   7   2      362.33      461.82    104.26 o 
  13   7   2      212.75      116.83    140.22 o 
  13   7   3     1460.90     1493.22    130.75 o 
  13   7   3     2488.04     2798.59     95.56 o 
  13   7   4     2749.99     2343.70     57.11 o 
  13   7   4     1614.71     1560.05    143.10 o 
  13   7   5     5128.40     4635.02    167.45 o 
  13   7   6     2214.54     2087.27    165.69 o 
  13   7   6     1300.31     1269.17    148.10 o 
  13   7   7     1722.23     1813.90    102.76 o 
  13   7   7     2079.85     2291.78    232.46 o 
  13   7   7     1011.24      904.60    109.76 o 
  13   7   8     2276.83     2368.13    202.76 o 
  13   7   8     3877.62     3979.22    175.42 o 
  13   7   9     9455.25     8830.97    254.89 o 
  13   7   9     5551.84     5744.94    235.11 o 
  13   7  10     4801.81     4680.82    294.47 o 
  13   7  10     2819.48     2603.49    232.03 o 
  13   7  11     6792.50     4474.61    288.35 o 
  13   7  12     1194.96     1130.77    281.36 o 
  13   7  12      701.64      500.69    226.19 o 
  13   9 -13      771.29      828.43    273.32 o 
  13   9 -13      452.88      526.16    251.92 o 
  13   9 -12      111.95      -29.05    413.19 o 
  13   9 -12       65.73        2.56    271.07 o 
  13   9 -11     7496.11     7684.72    315.96 o 
  13   9 -10      145.07      737.17    271.58 o 
  13   9 -10       85.18      332.01    361.34 o 
  13   9  -9      888.68      922.24    220.78 o 
  13   9  -9     1513.49     1675.02    318.81 o 
  13   9  -8     1976.16     2283.50    267.45 o 
  13   9  -8     1160.34     1387.73    183.94 o 
  13   9  -7     1251.44     1456.17    282.75 o 
  13   9  -7      166.85      822.50    124.90 o 
  13   9  -6     1747.65     1387.48    207.46 o 
  13   9  -6     2976.40     2759.80    221.39 o 
  13   9  -5     1597.28     1591.55    186.92 o 
  13   9  -5     2720.29     2900.01    152.00 o 
  13   9  -4      281.35     1330.28    143.37 o 
  13   9  -4      479.16      791.75    228.01 o 
  13   9  -3       93.00      264.65    126.02 o 
  13   9  -3      158.38      430.41    188.71 o 
  13   9  -2     5487.91     5066.69    122.98 o 
  13   9  -2     9346.35     9659.02    161.60 o 
  13   9  -1     1836.80     1702.74    139.74 o 
  13   9  -1     3128.23     2875.61    143.00 o 
  13   9   0     7558.59     8391.74    185.16 o 
  13   9   1     6730.77     6320.62    165.60 o 
  13   9   2      193.83      726.35    275.72 o 
  13   9   2      113.81      365.08    156.65 o 
  13   9   3     4604.66     4265.33    210.78 o 
  13   9   3     2703.72     3031.61    151.07 o 
  13   9   4       19.02       48.24    141.43 o 
  13   9   4       32.40       28.13    268.79 o 
  13   9   5     3713.51     3115.76    244.84 o 
  13   9   5     2180.46     2041.15    143.82 o 
  13   9   6      123.60       74.87    287.84 o 
  13   9   6       72.58      125.40    198.15 o 
  13   9   7     7821.12    11250.19    228.63 o 
  13   9   7    13889.41    12359.80    306.91 o 
  13   9   7     4592.33     8158.60    159.15 o 
  13   9   8       38.05      164.23    273.33 o 
  13   9   8       64.80      605.59    292.40 o 
  13   9   9     3630.31     3775.97    228.67 o 
  13   9   9     6182.71     6531.18    296.75 o 
  13  11  -7        2.38       71.52    234.23 o 
  13  11  -7      851.72     1538.32    391.60 o 
  13  11  -6      181.72      -32.99    219.91 o 
  13  11  -6      309.49      611.96    251.67 o 
  13  11  -5      379.36      340.21    239.60 o 
  13  11  -5      646.08      184.42    332.92 o 
  13  11  -4      379.86      548.33    182.70 o 
  13  11  -4      646.93     1409.04    278.82 o 
  13  11  -3      322.56      130.64    412.39 o 
  13  11  -3      189.40      610.58    289.77 o 
  13  11  -2     1140.94     1431.85    214.67 o 
  13  11  -2     1943.11     2202.95    303.24 o 
  13  11  -1       82.49      146.23    425.17 o 
  13  11  -1      140.49      126.45    371.46 o 
  13  11   0      337.83     1514.35    389.29 o 
  13  11   1      700.45     2314.97    433.18 o 
  13  11   1      411.29      206.24    412.61 o 
  13  11   2     2282.10     2356.20    278.69 o 
  13  11   2     3886.60     4203.76    283.82 o 
  13  11   3     1010.14     1898.70    278.63 o 
  13  11   3      593.12      958.65    345.31 o 
  13  11   4      131.23      713.80    232.80 o 
  13  11   4      223.50      417.63    153.93 o 
  14   0 -18       22.97      451.78    190.39 o 
  14   0 -18     2535.31     2508.60    253.29 o 
  14   0 -16      673.19     1035.25    249.51 o 
  14   0 -16     1146.49     1204.61    223.23 o 
  14   0 -14     1775.30     1414.63    244.75 o 
  14   0 -12     2664.81     2687.58    176.69 o 
  14   0 -10    15753.25    15328.18    179.64 o 
  14   0 -10     9249.85     9339.26    195.37 o 
  14   0  -8       55.96      174.54    137.80 o 
  14   0  -6    33143.11    33182.71    146.25 o 
  14   0  -6    56445.45    53506.87    195.60 o 
  14   0  -4    22567.52    22186.71    172.96 o 
  14   0  -4    44551.56    40664.10    151.17 o 
  14   0  -2        1.13      170.47     72.28 o 
  14   0  -2        1.92      320.70    106.47 o 
  14   0   2     2969.20     2508.73     99.01 o 
  14   0   2     5056.78     4557.92    128.62 o 
  14   0   6    59825.88    55114.77    145.20 o 
  14   0   8    12263.16    11960.11    167.88 o 
  14   0   8    20885.16    19311.88    148.90 o 
  14   0  10     1179.88     1469.49    189.04 o 
  14   0  10      692.79     1370.24    226.80 o 
  14   0  12     5817.47     5818.83    250.26 o 
  14   0  12     3415.85     3838.74    200.89 o 
  14   0  14      414.26      964.50    270.87 o 
  14   0  14      705.52      992.61    272.17 o 
  14   2 -19      138.85      600.49    290.93 o 
  14   2 -19       81.53      666.28    328.51 o 
  14   2 -18      143.93      501.59    192.23 o 
  14   2 -17     1010.35     1306.61    251.45 o 
  14   2 -17     1720.71     1958.01    288.84 o 
  14   2 -16      272.47      427.40    210.45 o 
  14   2 -16      464.04      485.05    246.64 o 
  14   2 -15     1797.90     1631.26    221.30 o 
  14   2 -15     1055.68      997.45    266.95 o 
  14   2 -14     4850.84     4510.89    211.31 o 
  14   2 -14     2848.27     3114.65    193.03 o 
  14   2 -13     1914.20     1909.99    188.99 o 
  14   2 -13     1123.96     1052.57    174.67 o 
  14   2 -12     1086.74      836.55    194.66 o 
  14   2 -12      638.10      576.26    140.22 o 
  14   2 -11     7594.51     7919.40    193.41 o 
  14   2 -10     6394.02     5654.37    163.62 o 
  14   2 -10     3754.38     3906.98    143.55 o 
  14   2  -9    17043.25    17120.29    174.96 o 
  14   2  -9    10007.30    10820.36    148.60 o 
  14   2  -8      336.23      401.91    129.75 o 
  14   2  -8      197.43      255.41    108.10 o 
  14   2  -7    26692.90    26340.50    202.87 o 
  14   2  -7    15646.55    15828.42     36.13 o 
  14   2  -6     7146.20     6782.02    137.95 o 
  14   2  -6     4196.04     3107.28    130.95 o 
  14   2  -5    17220.18    17412.74    140.56 o 
  14   2  -5    29327.39    27314.38    171.17 o 
  14   2  -4     4441.73     4075.11    146.55 o 
  14   2  -3    14950.26    12666.94    129.13 o 
  14   2  -3     8778.36     9454.63     95.69 o 
  14   2  -2     7670.24     7187.61    106.00 o 
  14   2  -2    13063.05    12005.37    156.48 o 
  14   2  -1      171.80       69.48    103.15 o 
  14   2  -1      292.59      403.54    100.27 o 
  14   2   0       96.63      184.47    139.58 o 
  14   2   1     5359.53     5438.62    140.90 o 
  14   2   2     8332.89     8284.23    119.76 o 
  14   2   2    14191.60    13750.53    130.03 o 
  14   2   3        9.10      135.75    120.80 o 
  14   2   3       15.50       54.59     90.69 o 
  14   2   5    10034.93    10366.17    157.25 o 
  14   2   5     5892.22     5571.42    148.25 o 
  14   2   6     5099.18     5170.10    144.83 o 
  14   2   6     8684.31     8253.77    161.05 o 
  14   2   7     6764.65    18827.61    160.03 o 
  14   2   7    27118.24    23023.45    226.08 o 
  14   2   8     6434.79     6179.09    136.29 o 
  14   2   8     3778.32     3742.68    156.80 o 
  14   2   9     2208.29     2097.45    185.69 o 
  14   2   9     3760.90     3344.46    187.13 o 
  14   2  10      179.98      345.73    171.34 o 
  14   2  10      105.68      163.59    203.40 o 
  14   2  11    17457.04    18065.96    274.67 o 
  14   2  12      537.95      667.76    217.73 o 
  14   2  12      315.87      451.41    211.42 o 
  14   2  13     6192.02     6061.35    264.97 o 
  14   2  13    10545.51     9311.90    228.71 o 
  14   2  14     1331.50     1808.65    262.09 o 
  14   2  14     2267.66     2509.49    229.82 o 
  14   2  15     1811.14     1829.08    217.04 o 
  14   2  15     1063.45     1328.48    238.91 o 
  14   4 -18     2930.50     2394.21    204.83 o 
  14   4 -18     8958.53     8525.22    319.13 o 
  14   4 -17      177.90      396.00    289.26 o 
  14   4 -17      302.98      622.71    286.11 o 
  14   4 -16      342.17      267.02    219.81 o 
  14   4 -16      582.74      627.99    259.51 o 
  14   4 -15        0.01     1922.55    180.24 o 
  14   4 -15        0.02      395.72    222.75 o 
  14   4 -14      930.19     1000.56    168.53 o 
  14   4 -14     1584.19     1378.54    198.80 o 
  14   4 -13     3881.38     4146.26    203.10 o 
  14   4 -13     6610.32     6501.48    211.51 o 
  14   4 -12      846.31      951.20    158.35 o 
  14   4 -12     1441.33     1668.86    209.33 o 
  14   4 -11     6355.71     6211.69    208.13 o 
  14   4 -10      797.13      610.61    134.50 o 
  14   4 -10     1357.57     1208.60    179.59 o 
  14   4  -9       95.97       75.45    160.82 o 
  14   4  -9       56.35       17.42    148.73 o 
  14   4  -8      890.18      977.06    141.97 o 
  14   4  -8      522.69      838.78    102.66 o 
  14   4  -7     1405.82     1822.45    173.20 o 
  14   4  -6      110.79      197.33    110.01 o 
  14   4  -6      188.69      385.56    142.24 o 
  14   4  -5    11096.46    12369.59    122.79 o 
  14   4  -5    18898.18    18438.31    170.04 o 
  14   4  -4    25341.00    23585.95    227.29 o 
  14   4  -3    15120.16    15114.63    101.56 o 
  14   4  -3    25750.88    24047.51    172.50 o 
  14   4  -2     9298.52     9332.92    119.89 o 
  14   4  -2    15836.14    14913.59    186.55 o 
  14   4  -1     8055.09     8324.37    128.26 o 
  14   4  -1    13718.48    13207.43    155.86 o 
  14   4   0     7581.33     8807.31    162.64 o 
  14   4   1     1064.56     1176.40    149.94 o 
  14   4   1     1813.04     2067.72    145.71 o 
  14   4   2     4918.39     5059.92    142.18 o 
  14   4   2     8376.43     8401.75    158.00 o 
  14   4   3     4391.73     4323.56    149.40 o 
  14   4   3     2578.69     2999.11    173.72 o 
  14   4   4     3597.55     2974.01    172.51 o 
  14   4   5    20938.50    19394.24    163.37 o 
  14   4   6     2018.17     1899.67    146.11 o 
  14   4   6     1185.01     1132.28    149.36 o 
  14   4   7     9407.89     9661.68    153.90 o 
  14   4   7     4771.23     4804.65    186.62 o 
  14   4   8      633.02      835.53    132.27 o 
  14   4   8     1078.08     1049.73    168.29 o 
  14   4   9       85.61      369.17    266.39 o 
  14   4   9       50.27      204.93    168.11 o 
  14   4  10     2577.88     2357.36    174.98 o 
  14   4  10     4390.35     4322.66    213.11 o 
  14   4  11      912.87     1205.70    206.97 o 
  14   4  12        9.02      211.18    238.17 o 
  14   4  12        5.30      116.65    211.23 o 
  14   4  13     9504.16     8594.55    266.26 o 
  14   4  13     5580.56     5444.14    276.99 o 
  14   4  14     1624.50     1782.58    259.14 o 
  14   4  14     2766.65     2832.96    243.16 o 
  14   6 -16      673.22     1196.61    346.91 o 
  14   6 -16     1146.54     1367.62    297.29 o 
  14   6 -15     1693.49     1975.83    287.41 o 
  14   6 -15      994.37     4693.30    334.01 o 
  14   6 -14      357.71      512.33    204.63 o 
  14   6 -14      609.21      688.62    235.26 o 
  14   6 -13     4821.15     4495.69    248.43 o 
  14   6 -13     2830.84     2996.99    214.39 o 
  14   6 -12     3743.06     4061.24    250.26 o 
  14   6 -12     2197.81     2429.96    224.80 o 
  14   6 -11       96.39      301.07    217.41 o 
  14   6 -10      225.64      384.85    135.96 o 
  14   6 -10      384.28      364.17    214.00 o 
  14   6  -9    13256.82    12245.71    166.57 o 
  14   6  -9    22577.45    21327.14    214.40 o 
  14   6  -8     1744.29     1791.64    179.77 o 
  14   6  -8     1024.20     1019.38    106.46 o 
  14   6  -7    16836.84    12919.08     75.71 o 
  14   6  -7    28674.52    31463.85    260.78 o 
  14   6  -6      503.12      545.04     99.40 o 
  14   6  -5     5918.20     5601.47    171.74 o 
  14   6  -5     3475.00     2927.64     74.85 o 
  14   6  -4      334.61     1947.75     59.42 o 
  14   6  -4      569.87     1120.97    200.91 o 
  14   6  -3     1971.00     1871.90     71.51 o 
  14   6  -3     3356.77     3143.07    156.56 o 
  14   6  -2       23.44      115.72     81.34 o 
  14   6  -2       39.92      -58.62    165.86 o 
  14   6  -1      160.43      166.89    163.86 o 
  14   6  -1       94.20      149.87    118.01 o 
  14   6   0       29.58      205.78    179.97 o 
  14   6   1     2725.83     2700.31    134.97 o 
  14   6   1     4642.31     4701.14    175.93 o 
  14   6   2       63.09       19.05    153.39 o 
  14   6   3    14069.55    14770.56    197.90 o 
  14   6   3     8261.23     8435.71    153.09 o 
  14   6   4       27.97      256.20    107.37 o 
  14   6   4       47.63      482.34    132.31 o 
  14   6   5    16917.23    16860.22    212.80 o 
  14   6   5     9933.30     9802.62    173.86 o 
  14   6   6      201.24      264.02    140.71 o 
  14   6   6      118.16      139.82    167.73 o 
  14   6   7     3020.64     2981.54    118.24 o 
  14   6   7     1480.60     1862.39    146.27 o 
  14   6   8      476.23      361.16    191.69 o 
  14   6   8      811.07     1020.47    214.84 o 
  14   6   9    13064.74    12640.07    203.62 o 
  14   6   9    22250.33    20987.80    239.44 o 
  14   6  10     1577.29     1784.06    260.82 o 
  14   6  10      926.14     1184.26    205.91 o 
  14   6  11    10701.98    10331.47    327.38 o 
  14   6  12      589.31      455.43    251.08 o 
  14   6  12      346.03      271.71    218.72 o 
  14   6  13       34.68      -37.16    307.50 o 
  14   6  13       20.36      280.52    283.97 o 
  14   8 -14     3617.22     3906.55    310.41 o 
  14   8 -14     6160.43     5691.39    345.12 o 
  14   8 -13       82.32      710.37    384.92 o 
  14   8 -13       48.34      337.86    315.10 o 
  14   8 -12     1893.25     2227.26    280.57 o 
  14   8 -11     4049.81     4284.31    271.07 o 
  14   8 -10      707.11      827.03    285.64 o 
  14   8 -10      415.20      357.77    221.28 o 
  14   8  -9     3468.87     3563.43    209.31 o 
  14   8  -9     5907.77     5966.70    241.57 o 
  14   8  -8       26.67      -80.28    211.05 o 
  14   8  -8       15.66      295.10    143.47 o 
  14   8  -7    10296.91    11866.66    170.41 o 
  14   8  -7     6046.04     4196.96     96.56 o 
  14   8  -7    10432.67    10213.08    278.07 o 
  14   8  -6     1232.85     1178.78    176.83 o 
  14   8  -6      723.89      500.83    161.85 o 
  14   8  -5      754.54     1005.71    177.52 o 
  14   8  -5      443.05      530.71    110.41 o 
  14   8  -4     2413.71     2633.66    206.36 o 
  14   8  -4     1417.26     1884.66     98.82 o 
  14   8  -3       20.42      103.05     94.05 o 
  14   8  -3       34.78      258.46    152.93 o 
  14   8  -2    11172.35    11530.86    198.90 o 
  14   8  -2     6560.08     6157.27    135.42 o 
  14   8  -1     4948.70     5068.11    161.42 o 
  14   8  -1     8428.04     9309.56    180.77 o 
  14   8   0     4174.68     4702.61    206.33 o 
  14   8   1     9828.82     9876.38    189.01 o 
  14   8   1    16739.29    16341.38    159.38 o 
  14   8   2     1649.81     1798.23    189.91 o 
  14   8   2      968.72     1067.23    142.44 o 
  14   8   3     1978.02     2167.43    156.22 o 
  14   8   3     3368.74     3017.88    205.33 o 
  14   8   4     3256.97     2358.84    129.75 o 
  14   8   4     1912.40     1564.44    122.90 o 
  14   8   5      327.05      560.99    210.94 o 
  14   8   5      192.03      271.10    177.81 o 
  14   8   6      338.76      507.26    179.03 o 
  14   8   6      576.94      760.01    237.19 o 
  14   8   7     3026.19     2884.48    283.97 o 
  14   8   7     1757.32     1510.50    128.31 o 
  14   8   8      152.87      262.99    215.89 o 
  14   8   8      260.35       58.16    275.67 o 
  14   8   9     7234.68     6624.79    270.40 o 
  14   8   9     4247.99     4068.50    217.50 o 
  14   8  10      701.26      991.27    320.13 o 
  14   8  10      411.76      328.64    227.72 o 
  14  10 -10     3823.06     2465.80    337.80 o 
  14  10  -9      141.72      225.82    309.30 o 
  14  10  -9      241.37      480.66    294.79 o 
  14  10  -8      287.97      417.11    245.59 o 
  14  10  -8      490.44      839.41    239.71 o 
  14  10  -7       27.85      104.31    118.17 o 
  14  10  -7      733.00      522.15    318.30 o 
  14  10  -7       47.42      779.21    221.32 o 
  14  10  -6     1782.06     2065.39    236.58 o 
  14  10  -6     1046.37      894.87    254.00 o 
  14  10  -5      624.52      292.03    290.86 o 
  14  10  -5     1063.61     1217.02    234.84 o 
  14  10  -4      241.48      419.39    230.92 o 
  14  10  -4      141.79      203.91    179.68 o 
  14  10  -3        3.42       25.89    249.18 o 
  14  10  -3        5.83      229.01    174.44 o 
  14  10  -2     1165.68     1155.01    211.57 o 
  14  10  -2     1985.25     2424.78    227.76 o 
  14  10  -1     6185.87     5801.21    248.29 o 
  14  10  -1     3632.16     4503.01    277.95 o 
  14  10   0      598.62     1182.05    347.00 o 
  14  10   1     7438.65     7058.34    209.64 o 
  14  10   1    12668.63    13200.98    304.71 o 
  14  10   2     4088.13     4271.31    253.64 o 
  14  10   3     2700.00     2403.88    198.86 o 
  14  10   3     4598.33     3943.53    221.20 o 
  14  10   4      694.17      335.55    133.05 o 
  14  10   4     1182.23     1001.65    209.48 o 
  14  10   5     1299.60     1464.55    263.01 o 
  14  10   5      763.09      851.00    203.14 o 
  14  10   6     1192.06     1205.47    285.80 o 
  14  10   6      699.95      835.42    217.54 o 
  15   1 -19      111.96      298.28    295.79 o 
  15   1 -19      190.68      337.16    330.26 o 
  15   1 -18     2813.02     2342.22    256.58 o 
  15   1 -18      833.01     1130.54    180.21 o 
  15   1 -17     1312.64     1243.93    250.86 o 
  15   1 -17      770.75     1038.89    254.14 o 
  15   1 -16       36.77      256.33    260.69 o 
  15   1 -16       21.59      174.39    222.68 o 
  15   1 -15      785.04      952.91    247.31 o 
  15   1 -15      460.95      842.13    239.22 o 
  15   1 -14      309.58     1031.25    185.99 o 
  15   1 -14      527.24      705.85    222.88 o 
  15   1 -13     5624.63     5439.49    201.70 o 
  15   1 -13     3302.62     3663.35    172.17 o 
  15   1 -12     2326.55     2394.40    168.33 o 
  15   1 -12     1366.08     1375.28    174.38 o 
  15   1 -11    13358.23    12610.15    201.11 o 
  15   1 -10     3773.96     3484.25    163.71 o 
  15   1 -10     2215.96     2435.50    138.09 o 
  15   1  -9     5503.23     5726.58    127.25 o 
  15   1  -9     9372.45     9337.95    168.50 o 
  15   1  -8      344.69      532.28    132.90 o 
  15   1  -8      202.39      252.83    110.12 o 
  15   1  -7     9339.54     8911.31    195.01 o 
  15   1  -6    16168.92    14990.53    114.84 o 
  15   1  -6    27537.01    26446.03    178.40 o 
  15   1  -5     5221.75     5648.74    128.81 o 
  15   1  -5     3066.06     3164.23    168.53 o 
  15   1  -4    12347.59    12494.65    141.81 o 
  15   1  -3      296.41      471.50    127.23 o 
  15   1  -3      504.82      581.47    120.18 o 
  15   1  -2     9032.42     8863.44    121.85 o 
  15   1  -2     5303.57     6327.04    104.28 o 
  15   1  -1     9518.65     8792.95    136.10 o 
  15   1  -1     5589.07     5894.96    120.90 o 
  15   1   0    29452.70    32328.17    173.33 o 
  15   1   1     3998.69     4477.58    111.26 o 
  15   1   1     2347.91     2514.25    111.27 o 
  15   1   2     1486.84     1547.10    107.96 o 
  15   1   2     2532.21     2745.25    138.68 o 
  15   1   3      429.39      273.83    102.05 o 
  15   1   3      252.13      316.57    126.79 o 
  15   1   5    12182.82    12369.51    123.61 o 
  15   1   5     7153.40     7036.97    171.20 o 
  15   1   6    18397.84    18093.86    161.53 o 
  15   1   7    14034.57    18481.01    240.86 o 
  15   1   7    13330.27    13068.32    145.00 o 
  15   1   7     7827.15     8830.48    157.20 o 
  15   1   8     4949.19     5076.24    180.50 o 
  15   1   8     8428.87     8736.92    158.07 o 
  15   1   9     4655.41     4502.46    191.57 o 
  15   1   9     7928.55     7028.43    164.90 o 
  15   1  10     3178.78     3284.49    207.39 o 
  15   1  10     1866.48     2116.90    201.97 o 
  15   1  11     3065.80     3020.87    244.92 o 
  15   1  12     1257.80     1581.46    227.41 o 
  15   1  12     2142.14     2283.57    248.48 o 
  15   1  13       31.16      354.18    229.14 o 
  15   1  13       18.29      109.10    229.27 o 
  15   1  14     1188.89     1499.14    299.10 o 
  15   1  14      698.08     1414.62    253.75 o 
  15   1  15     1095.30      976.98    226.14 o 
  15   1  15      643.13      919.02    232.98 o 
  15   3 -18      789.85      833.69    341.55 o 
  15   3 -18      352.89      386.98    180.55 o 
  15   3 -17      179.84      327.24    256.73 o 
  15   3 -16     1982.49     2116.99    206.49 o 
  15   3 -16     3376.34     3605.47    255.84 o 
  15   3 -15       47.22     2421.78    232.43 o 
  15   3 -15       80.42      154.25    214.41 o 
  15   3 -14     9809.96     9070.14    231.55 o 
  15   3 -14     5760.12     5924.33    183.51 o 
  15   3 -13    16208.39    15354.92    226.05 o 
  15   3 -13     9517.09    10074.97    213.00 o 
  15   3 -12     1557.74     1476.96    144.11 o 
  15   3 -12     2652.95     2546.27    187.17 o 
  15   3 -11    28264.15    27665.49    245.17 o 
  15   3 -10     7020.25     6266.88    175.70 o 
  15   3  -9     2407.15     2468.86    174.34 o 
  15   3  -9     1413.41     1540.22    156.72 o 
  15   3  -8     1447.76     1572.13    140.54 o 
  15   3  -8     2465.65     2609.16    138.39 o 
  15   3  -7     8239.23     9095.38    198.65 o 
  15   3  -6      361.80      735.25    113.64 o 
  15   3  -6      616.17      704.33    136.75 o 
  15   3  -5     8444.34     9065.46    115.46 o 
  15   3  -5    14381.41    13301.50    169.69 o 
  15   3  -4     1536.13     1807.20    167.16 o 
  15   3  -4     1816.04     2299.48    174.86 o 
  15   3  -3     8944.57    11137.94    112.78 o 
  15   3  -3    15233.34    14880.35    154.89 o 
  15   3  -2     7097.75     7412.29    104.39 o 
  15   3  -2    12088.05    11555.20    185.20 o 
  15   3  -1      664.77      756.48    103.63 o 
  15   3  -1     1132.17     1034.14    105.85 o 
  15   3   0     1102.08     1583.69    122.13 o 
  15   3   1      265.46      421.64    127.55 o 
  15   3   1      155.87      144.70     92.78 o 
  15   3   2    16431.93    17890.67    188.39 o 
  15   3   2     9648.35     9791.58    135.73 o 
  15   3   3     6448.87     6443.60    118.37 o 
  15   3   3    10982.95    11135.98    143.62 o 
  15   3   5    33009.34    33070.11    182.13 o 
  15   3   5    19382.12    18912.28    170.50 o 
  15   3   6       17.44      253.77    151.75 o 
  15   3   6       10.24      153.10    143.35 o 
  15   3   7    11474.03    12472.04    241.16 o 
  15   3   7     4564.58     6434.14    137.76 o 
  15   3   8     1672.96     1563.46    164.44 o 
  15   3   9        5.39       13.80    178.71 o 
  15   3   9        3.16      205.84    164.88 o 
  15   3  10        8.55      339.54    189.25 o 
  15   3  10        5.02      235.96    185.17 o 
  15   3  11      392.01      307.79    276.46 o 
  15   3  12       42.59      116.13    224.29 o 
  15   3  12       25.01       77.36    233.51 o 
  15   3  13     1564.40     1578.33    276.43 o 
  15   3  13     2664.30     2422.06    258.70 o 
  15   3  14     2637.76     2922.17    281.22 o 
  15   3  14     1548.82     1746.31    261.88 o 
  15   5 -17        0.47       53.41    380.93 o 
  15   5 -16       27.17      237.09    277.57 o 
  15   5 -16       46.27      150.81    307.25 o 
  15   5 -15      410.50      511.97    235.81 o 
  15   5 -15      241.04     3033.11    245.69 o 
  15   5 -14     2609.56     2188.48    253.09 o 
  15   5 -14     1532.26     1810.47    208.76 o 
  15   5 -13     1878.81     1874.01    212.60 o 
  15   5 -13     3199.76     3057.64    229.69 o 
  15   5 -12     1832.60     2141.93    228.19 o 
  15   5 -12     1076.05     1550.91    183.44 o 
  15   5 -11     2131.89     2114.89    205.44 o 
  15   5 -10      183.66      397.09    192.82 o 
  15   5 -10      107.84      235.96    163.28 o 
  15   5  -9     2595.31     2752.13    137.47 o 
  15   5  -9     4420.03     4478.61    188.81 o 
  15   5  -8      283.44      399.45    181.14 o 
  15   5  -8      166.43      629.80     93.56 o 
  15   5  -7     2314.44     2041.69     41.87 o 
  15   5  -7     1358.97      773.10    106.88 o 
  15   5  -7     2371.93     2673.47    192.24 o 
  15   5  -6      169.48      416.43    121.02 o 
  15   5  -6      288.65      369.04    179.13 o 
  15   5  -5    10914.79     9826.50    134.16 o 
  15   5  -5    18588.79    16521.13    184.25 o 
  15   5  -3    26790.63    24429.25    175.20 o 
  15   5  -3    15730.68    14398.01    111.68 o 
  15   5  -2      198.22      380.81    197.75 o 
  15   5  -2      337.59      309.75    146.41 o 
  15   5  -1     2051.10     2305.48    134.65 o 
  15   5  -1     3493.19     3858.43    152.87 o 
  15   5   0     6568.88     7116.41    232.42 o 
  15   5   1      194.10      315.76    157.64 o 
  15   5   1      113.97      137.79    160.21 o 
  15   5   2     3945.46     4125.43    171.09 o 
  15   5   2     6719.45     6744.87    191.59 o 
  15   5   3     2276.21     2699.73    151.98 o 
  15   5   3     3876.57     4462.59    164.56 o 
  15   5   4     8630.28     9590.91    158.48 o 
  15   5   4    14698.08    15740.11    138.82 o 
  15   5   5     1296.21     1369.27    154.97 o 
  15   5   5     2207.55     2365.39    131.99 o 
  15   5   6     5092.36     5028.29    165.12 o 
  15   5   6     2990.08     2978.22    161.90 o 
  15   5   7    14052.64    10420.05    136.85 o 
  15   5   7     4186.83     8354.86    152.60 o 
  15   5   8     2451.66     2740.49    170.92 o 
  15   5   8     4175.38     3710.29    207.02 o 
  15   5   9    14141.90    13097.53    235.24 o 
  15   5   9     8303.71     7830.42    217.73 o 
  15   5  10      428.98      491.89    217.99 o 
  15   5  10      730.60      965.67    231.81 o 
  15   5  11      467.83      695.96    245.51 o 
  15   5  12      160.09      230.74    247.62 o 
  15   5  12      272.65      239.11    261.40 o 
  15   5  13     7757.59     7076.27    280.71 o 
  15   5  13     4555.03     4367.97    325.31 o 
  15   7 -15     1580.12     1398.32    308.05 o 
  15   7 -15      927.80     1404.60    336.99 o 
  15   7 -14     1431.52     1413.41    370.68 o 
  15   7 -13      226.97      454.41    292.03 o 
  15   7 -13      386.55      782.70    280.88 o 
  15   7 -12      263.99      329.05    226.72 o 
  15   7 -12      449.60      544.74    259.20 o 
  15   7 -11     7686.72     8330.65    248.37 o 
  15   7 -10       17.51      330.28    226.67 o 
  15   7 -10       10.28      237.00    199.03 o 
  15   7  -9    18790.08    16546.97    239.65 o 
  15   7  -9    11032.99     9232.24    201.24 o 
  15   7  -8      511.30      706.96    170.25 o 
  15   7  -8      870.79     1095.72    194.16 o 
  15   7  -7    12460.52    12049.05    238.38 o 
  15   7  -7    11584.81     9803.87    126.96 o 
  15   7  -7     6802.26     4460.80     88.08 o 
  15   7  -6     2316.98     1977.63    171.89 o 
  15   7  -6     3946.00     4494.44    242.89 o 
  15   7  -5     1843.47     1995.76    181.60 o 
  15   7  -5     1082.43     1005.46    100.95 o 
  15   7  -4     5981.13     5716.73    247.99 o 
  15   7  -4     3511.94     3006.24     81.07 o 
  15   7  -3     5033.40     4952.87    115.81 o 
  15   7  -2     7017.06     6719.44    148.14 o 
  15   7  -2     4120.21     3479.58     82.50 o 
  15   7  -1      766.76      736.95    182.11 o 
  15   7   0     1418.38     1838.93    191.14 o 
  15   7   1     4833.48     5475.11    185.14 o 
  15   7   2      423.08      830.72    156.28 o 
  15   7   2      720.54      848.00    168.83 o 
  15   7   3      218.45      736.41    190.07 o 
  15   7   3      128.27      159.00    132.91 o 
  15   7   4      718.91      661.25    184.83 o 
  15   7   4      422.12      451.68    134.40 o 
  15   7   5       49.72       50.81    164.13 o 
  15   7   5       84.67      462.33    199.52 o 
  15   7   6      308.98      379.79    173.59 o 
  15   7   6      526.22      719.46    248.19 o 
  15   7   7     6626.52     6584.76    274.40 o 
  15   7   7     2908.30     3852.94    143.70 o 
  15   7   7     4953.07     5259.20    201.88 o 
  15   7   8     1211.03     1203.09    198.92 o 
  15   7   8     2062.48     2035.15    306.78 o 
  15   7   9     8389.15     8202.45    248.62 o 
  15   7   9    14287.42    13512.58    290.02 o 
  15   7  10     1575.58     1445.94    235.77 o 
  15   7  10     2683.34     2070.64    369.91 o 
  15   7  11     1324.84     1328.85    282.78 o 
  15   9 -12      513.64      281.32    267.21 o 
  15   9 -12      301.59      423.11    228.21 o 
  15   9 -11     2859.01     2715.32    329.48 o 
  15   9 -10      179.42      629.53    362.83 o 
  15   9 -10      305.56      572.52    274.80 o 
  15   9  -9      712.76     1128.71    313.14 o 
  15   9  -9      418.51      768.26    226.82 o 
  15   9  -8      424.06      812.97    247.80 o 
  15   9  -8      249.00      104.78    271.31 o 
  15   9  -7     3853.06     4012.72    223.72 o 
  15   9  -7     2262.41     2158.02    119.12 o 
  15   9  -7     8223.32     8004.56    281.53 o 
  15   9  -6      168.48       86.50    209.84 o 
  15   9  -6      286.93      467.29    215.08 o 
  15   9  -5      928.10      582.28    218.64 o 
  15   9  -5     1580.64     1717.13    167.44 o 
  15   9  -4      212.92      615.44    386.21 o 
  15   9  -4      362.62      519.12    190.58 o 
  15   9  -3     1200.03     1481.53    224.09 o 
  15   9  -3     2043.76     2075.38    177.53 o 
  15   9  -2     2543.55     2565.13    152.46 o 
  15   9  -1    11319.15    10886.64    204.79 o 
  15   9  -1     6646.27     5549.66    196.23 o 
  15   9   1     9004.94     9126.99    223.23 o 
  15   9   1    15336.16    14358.71    334.13 o 
  15   9   2     6409.25     6480.89    280.20 o 
  15   9   3      118.66      322.91    199.60 o 
  15   9   3      202.08      298.44    193.03 o 
  15   9   4     3859.45     3428.12    188.26 o 
  15   9   4     6572.97     6006.87    207.83 o 
  15   9   5     1578.03     1493.29    267.28 o 
  15   9   5      926.57      815.32    189.33 o 
  15   9   6       77.13      239.48    261.74 o 
  15   9   6      131.36     -238.45    272.70 o 
  15   9   7       40.03      511.95    166.94 o 
  15   9   7      439.79      734.10    304.84 o 
  15   9   7       68.17      398.11    215.83 o 
  15   9   8      293.61      527.52    193.78 o 
  15   9   8      500.05      982.64    281.12 o 
  15  11  -4     2315.20     1704.54    204.67 o 
  15  11  -3     1270.27     1125.87    294.42 o 
  15  11  -3      745.86      464.72    254.14 o 
  15  11  -2      201.48      142.21    261.45 o 
  15  11  -2      343.14      627.13    528.20 o 
  15  11  -1     2033.94     2634.54    406.90 o 
  15  11  -1     3463.97     4265.58    409.32 o 
  15  11   0      557.26      586.52    487.04 o 
  16   0 -18     4756.95     4638.56    244.13 o 
  16   0 -18    10798.35     8549.21    325.56 o 
  16   0 -16     8566.28     7668.76    302.29 o 
  16   0 -16     5029.87     4847.89    215.50 o 
  16   0 -14       42.30      425.12    228.90 o 
  16   0 -14       24.84      194.19    186.04 o 
  16   0 -12      638.07      852.21    242.66 o 
  16   0 -10      965.48     1161.70    157.39 o 
  16   0 -10     1644.30     1852.92    209.43 o 
  16   0  -8       29.17      244.72    102.46 o 
  16   0  -8       49.68      351.50    128.89 o 
  16   0  -6    14852.57    13075.41    156.22 o 
  16   0  -6     8721.00     7488.08    114.68 o 
  16   0  -4     7486.06     5598.94    110.56 o 
  16   0  -2    57316.25    54818.05    207.02 o 
  16   0  -2    33654.42    35515.14    130.64 o 
  16   0   0   111954.19   126210.86    292.70 o 
  16   0   2    10585.46    10773.58    135.13 o 
  16   0   2    18027.90    17950.86    123.04 o 
  16   0   6    23408.78    21257.65    110.20 o 
  16   0   6    13744.95    12843.97    189.53 o 
  16   0   8     3628.25     3936.49    181.53 o 
  16   0   8     6179.22     6781.18     84.55 o 
  16   0  10     1302.78     1448.71    177.16 o 
  16   0  10      764.95     1012.21    189.33 o 
  16   0  12     2220.84     2303.94    212.07 o 
  16   0  12     3782.27     3675.91    261.82 o 
  16   0  14     5742.87     7674.47    331.93 o 
  16   0  14     3372.04     8444.61    285.98 o 
  16   2 -18     1553.82     2148.13    207.56 o 
  16   2 -18     3593.15     2945.97    282.67 o 
  16   2 -17       78.37      467.82    295.27 o 
  16   2 -17       46.02      244.76    309.73 o 
  16   2 -16       45.34      282.33    198.38 o 
  16   2 -16       77.22      385.01    274.94 o 
  16   2 -15     5553.03     5689.29    264.70 o 
  16   2 -14     3153.59     2783.85    226.82 o 
  16   2 -14     1851.69     2203.19    187.03 o 
  16   2 -13    15151.33    15167.66    223.33 o 
  16   2 -13     8896.42     9556.10    195.03 o 
  16   2 -12        6.20       28.93    157.31 o 
  16   2 -12       10.56       58.32    210.35 o 
  16   2 -11    37362.46    35923.37    248.43 o 
  16   2 -10     9926.48     8799.23    188.02 o 
  16   2 -10     5828.54     5754.24    146.32 o 
  16   2  -9     7154.74     7268.49    173.35 o 
  16   2  -9     4201.05     4465.94    130.53 o 
  16   2  -8      886.86      869.15    146.49 o 
  16   2  -8      520.74      534.15    147.59 o 
  16   2  -7     3648.79     4590.45    195.08 o 
  16   2  -6      972.91      748.29    141.57 o 
  16   2  -6     1656.94     1633.91    152.94 o 
  16   2  -5     1397.69     1387.25    157.38 o 
  16   2  -5      820.68     1267.02    152.36 o 
  16   2  -3        7.16       25.24     91.11 o 
  16   2  -3       12.20      248.05    105.84 o 
  16   2  -2    17573.21    17953.55    123.92 o 
  16   2  -2    29928.62    28396.55    179.11 o 
  16   2  -1       32.47      264.03    135.09 o 
  16   2  -1       19.07      102.83    104.82 o 
  16   2   0    30011.48    32315.93    205.79 o 
  16   2   1      112.49      366.28    147.76 o 
  16   2   1       66.05      186.42    105.78 o 
  16   2   2     2997.91     2828.12    110.75 o 
  16   2   2     5105.68     4963.78    141.69 o 
  16   2   3    10754.75    10474.69    126.70 o 
  16   2   3     6314.87     6058.77    112.39 o 
  16   2   5    11550.59    10735.37    175.97 o 
  16   2   5    19671.60    19888.17    143.72 o 
  16   2   6     1404.82     1221.46    167.67 o 
  16   2   6     2392.53     2390.31    151.96 o 
  16   2   7     4818.76     4869.05    164.69 o 
  16   2   7     2829.44     3322.08    143.20 o 
  16   2   7     5481.91     5661.25    183.75 o 
  16   2   8     5403.24     5093.86    172.40 o 
  16   2   8     9202.16     9037.34    143.73 o 
  16   2   9      267.55      171.72    236.70 o 
  16   2   9      455.66      868.68    153.25 o 
  16   2  10     2187.39     2101.64    223.37 o 
  16   2  10     1284.37     1207.11    211.28 o 
  16   2  11     7616.34     7452.65    251.26 o 
  16   2  12      882.82     1088.15    222.21 o 
  16   2  12      518.36      859.09    237.85 o 
  16   2  13     1042.17     1114.87    266.22 o 
  16   2  13      611.93      694.58    268.37 o 
  16   2  14     2947.48     2763.78    312.21 o 
  16   2  14     1730.68     1837.47    270.90 o 
  16   4 -17      674.54      877.92    292.88 o 
  16   4 -17      396.07      682.29    318.76 o 
  16   4 -16     3196.51     3394.29    257.88 o 
  16   4 -16     1876.89     1854.24    233.86 o 
  16   4 -15       16.54      624.41    224.66 o 
  16   4 -15        9.71     2451.95    213.91 o 
  16   4 -14     3623.18     3556.93    218.58 o 
  16   4 -14     2127.43     2209.84    188.40 o 
  16   4 -13     5750.91     5350.20    262.15 o 
  16   4 -13     3376.76     3579.85    239.86 o 
  16   4 -12       61.51      124.42    174.58 o 
  16   4 -12      104.76      139.65    213.50 o 
  16   4 -11     7344.48     7268.71    226.52 o 
  16   4 -10     5392.34     5063.59    165.50 o 
  16   4 -10     9183.60     8407.10    204.20 o 
  16   4  -9       49.75       14.29    144.87 o 
  16   4  -9       84.72      201.94    184.38 o 
  16   4  -8     8557.72     8445.21    173.17 o 
  16   4  -8     5024.84     4657.00    145.28 o 
  16   4  -7      251.95     1060.12    129.86 o 
  16   4  -7     1711.60     2037.39    228.54 o 
  16   4  -6        6.45      177.71    149.16 o 
  16   4  -6        3.79      242.84    106.59 o 
  16   4  -5     2500.52     3013.20     99.79 o 
  16   4  -5     4258.58     4220.13    173.58 o 
  16   4  -4     7814.46     8224.61    214.08 o 
  16   4  -4     4216.90     3893.08    271.19 o 
  16   4  -3    12880.71    14187.72    143.78 o 
  16   4  -3    21936.90    21355.81    222.43 o 
  16   4  -2     3467.31     3387.71    118.98 o 
  16   4  -2     5905.11     5888.02    174.96 o 
  16   4  -1      334.58      439.97    150.90 o 
  16   4  -1      569.83      735.01    161.34 o 
  16   4   0    38504.59    38622.96    249.99 o 
  16   4   1     4008.76     4017.48    125.15 o 
  16   4   1     6827.25     6860.29    180.11 o 
  16   4   2    19916.68    19293.99    175.62 o 
  16   4   2    33919.74    34938.55    226.03 o 
  16   4   3      109.25      158.36    168.56 o 
  16   4   3       64.15      200.28    121.23 o 
  16   4   4     8599.33    14397.30    166.34 o 
  16   4   5     5412.43     5075.18    180.65 o 
  16   4   6      533.19      738.33    171.10 o 
  16   4   6      908.07     1292.85    171.81 o 
  16   4   8    11817.11     3352.08    182.96 o 
  16   4   8     1681.36     1944.84    170.27 o 
  16   4   9     3304.76     3469.08    217.64 o 
  16   4   9     1940.46     1791.87    206.77 o 
  16   4  10      913.02      928.59    213.04 o 
  16   4  10      536.10      453.76    209.24 o 
  16   4  11     1212.67     1190.01    222.97 o 
  16   4  12      431.88      489.60    226.85 o 
  16   4  12      735.52     1050.17    261.87 o 
  16   4  13     2570.71     2624.94    269.51 o 
  16   4  13     1509.44     1442.02    257.92 o 
  16   6 -16      334.03      492.41    360.50 o 
  16   6 -16      568.88      646.52    319.13 o 
  16   6 -15     4952.27     4939.30    268.63 o 
  16   6 -15     2907.83     2583.70    263.90 o 
  16   6 -14       54.28        5.76    320.06 o 
  16   6 -14       31.87      -22.65    269.41 o 
  16   6 -13     1547.57     1778.67    261.45 o 
  16   6 -13      908.69     1188.69    266.11 o 
  16   6 -12     1619.76     1612.87    250.79 o 
  16   6 -12      951.08     1131.28    249.39 o 
  16   6 -11     5228.00     5299.15    266.23 o 
  16   6 -10     1442.76     1310.52    163.00 o 
  16   6 -10     2457.14     2161.98    213.31 o 
  16   6  -9      666.60      710.45    145.42 o 
  16   6  -9     1135.27     1248.45    258.89 o 
  16   6  -8     1593.65     1640.92    117.07 o 
  16   6  -8     2714.12     2842.05    196.08 o 
  16   6  -7     2459.45     2208.39    270.36 o 
  16   6  -7     1294.83      734.47     93.84 o 
  16   6  -6     1464.15     1138.94    101.54 o 
  16   6  -6     2493.58     1923.11    174.94 o 
  16   6  -5     5188.82     5379.08    173.80 o 
  16   6  -5     3046.72     2412.30    136.16 o 
  16   6  -4     1111.17      828.81    221.85 o 
  16   6  -4     1892.41     2150.23    224.12 o 
  16   6  -3     8002.73     8066.98    179.00 o 
  16   6  -3    13629.31    12875.08    196.40 o 
  16   6  -2     1302.52      902.28     78.94 o 
  16   6  -2     2218.29     1902.69    197.83 o 
  16   6  -1     1642.14     1836.44    213.07 o 
  16   6  -1      964.22      818.79    143.65 o 
  16   6   0     9334.60    10349.74    194.55 o 
  16   6   1     7007.76     6972.64    172.20 o 
  16   6   1    11934.78    11686.32    170.65 o 
  16   6   2     2550.25     2953.18    155.48 o 
  16   6   2     4343.29     4257.23    193.54 o 
  16   6   3     2815.66     2935.12    166.01 o 
  16   6   3     4795.30     5405.73    201.37 o 
  16   6   5      699.51      752.90    190.36 o 
  16   6   5     1191.32     1490.67    239.02 o 
  16   6   6     1123.28      962.12    176.43 o 
  16   6   6     1913.03     2572.16    211.75 o 
  16   6   8     3810.84     3648.55    229.55 o 
  16   6   8     2237.61     2060.36    186.29 o 
  16   6   9     2646.11     2507.01    223.63 o 
  16   6   9     4506.54     4272.18    241.30 o 
  16   6  10     1739.76     1600.91    257.69 o 
  16   6  10     1021.54      799.48    215.04 o 
  16   6  11      974.90      869.71    302.02 o 
  16   6  12      834.36      731.41    188.55 o 
  16   6  12     1420.98     1056.87    223.61 o 
  16   8 -13      186.46      282.37    327.28 o 
  16   8 -13      317.55      460.87    341.25 o 
  16   8 -12      233.64      625.59    282.61 o 
  16   8 -12      137.19      323.65    239.25 o 
  16   8 -11      582.10      552.34    271.59 o 
  16   8 -10     9338.35     9068.70    343.41 o 
  16   8  -9     1298.67     1292.22    174.91 o 
  16   8  -9     2211.74     2286.04    254.16 o 
  16   8  -8    10145.34     9902.51    221.65 o 
  16   8  -7     6905.91     6725.80    129.09 o 
  16   8  -7     8185.35     8435.88    330.54 o 
  16   8  -7     4054.95     3608.76    190.12 o 
  16   8  -6     1585.64     1673.88    243.32 o 
  16   8  -6      931.04      558.14    224.09 o 
  16   8  -5      452.64      455.26    215.40 o 
  16   8  -5      265.78      189.06    238.48 o 
  16   8  -4        0.31     1383.82    105.44 o 
  16   8  -4        0.52     1045.25    180.30 o 
  16   8  -3       77.58      -21.77    151.62 o 
  16   8  -3      132.13      237.96    200.31 o 
  16   8  -2       53.39      437.06    183.06 o 
  16   8  -2       31.35       62.42    188.99 o 
  16   8  -1      800.33      789.46    171.20 o 
  16   8  -1     1363.02     1422.56    203.98 o 
  16   8   0     3036.92     3597.50    215.02 o 
  16   8   1     5050.76     5744.75    309.74 o 
  16   8   1     2965.66     3315.61    198.29 o 
  16   8   2     2957.06     2530.26    170.92 o 
  16   8   2     5036.12     4880.26    249.00 o 
  16   8   3      306.38      340.68    193.91 o 
  16   8   3      179.89      474.87    158.80 o 
  16   8   4     2340.46     3715.19    208.69 o 
  16   8   4     1374.25     2428.99    151.67 o 
  16   8   5     1607.25     1663.45    193.94 o 
  16   8   5     2737.28     2996.64    254.09 o 
  16   8   6     3400.70     3340.33    194.76 o 
  16   8   6     5791.68     5501.36    264.00 o 
  16   8   7        0.04      393.74    224.57 o 
  16   8   7      194.43      314.35    302.28 o 
  16   8   7        0.02      301.89    160.61 o 
  16   8   8     5402.55     5256.31    234.43 o 
  16   8   8     9201.00     8970.41    325.07 o 
  16   8   9     1712.83     1803.45    327.05 o 
  16   8   9     1005.72     1032.74    237.78 o 
  16  10  -8      136.11      399.14    367.42 o 
  16  10  -8       79.92      301.50    261.36 o 
  16  10  -7     9118.80     7352.75    331.67 o 
  16  10  -7     2977.03     4508.80    251.82 o 
  16  10  -7     1748.02     3224.77    127.64 o 
  16  10  -6     4319.62     4472.03    256.50 o 
  16  10  -6     2536.35     1820.01    256.38 o 
  16  10  -5     4713.22     5014.58    228.40 o 
  16  10  -5     2767.46     1934.94    190.31 o 
  16  10  -4      958.69     1371.47    164.55 o 
  16  10  -3     3016.32     2723.39    197.64 o 
  16  10  -3     1771.09     2318.73    226.87 o 
  16  10  -2     2238.24     2087.92    241.17 o 
  16  10  -2     1314.23     1966.19    256.49 o 
  16  10  -1     2702.11     2485.60    246.24 o 
  16  10  -1     1586.60     1396.29    232.37 o 
  16  10   1      246.79      580.23    204.52 o 
  16  10   1      420.31      516.76    282.34 o 
  16  10   2     3603.95     3157.48    218.11 o 
  16  10   2     6137.82     5790.19    346.82 o 
  16  10   3      723.50     1066.63    337.17 o 
  16  10   3     1232.18     1075.90    257.51 o 
  16  10   4     5494.07     4587.18    268.69 o 
  17   1 -18     5411.13     6192.41    167.02 o 
  17   1 -18    13260.17    12111.90    319.02 o 
  17   1 -17      924.23     1352.69    271.24 o 
  17   1 -17     1574.04     1767.10    255.12 o 
  17   1 -16     1825.50     1811.97    307.11 o 
  17   1 -16     1071.88     1436.88    251.76 o 
  17   1 -15     1305.42     1712.01    301.13 o 
  17   1 -14      516.82      524.56    177.79 o 
  17   1 -14      880.19      780.43    260.97 o 
  17   1 -13     1040.05     1151.92    179.86 o 
  17   1 -13     1771.29     1994.99    198.45 o 
  17   1 -12      179.57      206.90    162.36 o 
  17   1 -12      305.83      176.36    211.01 o 
  17   1 -11     2228.71     1909.29    209.13 o 
  17   1 -10     9561.11     8591.53    185.22 o 
  17   1 -10     5614.01     5057.86    168.97 o 
  17   1  -9      528.85      869.05    156.53 o 
  17   1  -9      310.52      545.77    150.69 o 
  17   1  -8     3296.17     3773.31    138.04 o 
  17   1  -8     5613.64     5503.81    147.11 o 
  17   1  -7     5516.99     5685.19    159.75 o 
  17   1  -7     3221.28     1330.53     12.60 o 
  17   1  -6      754.91      697.69    152.04 o 
  17   1  -6     1285.68     1420.39    137.34 o 
  17   1  -5      673.59      672.29    151.88 o 
  17   1  -5      395.51      628.28     99.58 o 
  17   1  -4    14552.08    14961.56    168.27 o 
  17   1  -3       14.57      206.63    129.86 o 
  17   1  -3        8.55       65.00    105.04 o 
  17   1  -2    51842.54    49399.56    210.72 o 
  17   1  -1      828.73      903.42    121.49 o 
  17   1  -1     1411.39     1393.86    114.40 o 
  17   1   0    41388.54    45876.16    222.79 o 
  17   1   1      127.65      308.94    137.62 o 
  17   1   1       74.95      107.41    100.24 o 
  17   1   2      280.06      284.58    113.78 o 
  17   1   2      476.97      561.50    115.61 o 
  17   1   3     1726.40     1887.61    165.88 o 
  17   1   3     1013.69     1358.87    144.80 o 
  17   1   4     1845.79     2568.61    195.04 o 
  17   1   5      482.39      582.77    189.07 o 
  17   1   5      821.56      795.13    122.41 o 
  17   1   6     1041.62     1140.27    120.08 o 
  17   1   7      263.94      540.49    202.38 o 
  17   1   7      449.52      637.56     85.92 o 
  17   1   7      513.54      767.45    222.32 o 
  17   1   8     2580.97     2395.48    144.96 o 
  17   1   8     1515.47     1757.00    193.60 o 
  17   1   9     4389.07     4202.23    223.69 o 
  17   1   9     7474.95     6876.28    154.66 o 
  17   1  10      411.59      377.15    227.62 o 
  17   1  10      700.98      690.17    234.87 o 
  17   1  11     5960.79     6117.89    278.80 o 
  17   1  12       19.71      131.70    256.93 o 
  17   1  12       11.57      265.12    253.85 o 
  17   1  13     1849.55     1512.03    267.85 o 
  17   1  13     1086.00     1192.99    281.20 o 
  17   1  14     7457.82     7417.48    272.44 o 
  17   1  14     4379.01     5152.28    283.63 o 
  17   3 -18       46.70      -22.39    133.27 o 
  17   3 -17      618.50      877.21    229.20 o 
  17   3 -17     1053.36     1226.90    316.66 o 
  17   3 -16       14.51      356.20    315.96 o 
  17   3 -16        8.52      128.46    303.44 o 
  17   3 -15     2429.31     4120.61    230.18 o 
  17   3 -15     4137.32     4867.69    291.96 o 
  17   3 -14      350.68     1813.62    202.71 o 
  17   3 -14      597.23      844.97    213.79 o 
  17   3 -13     8549.86     8363.40    211.55 o 
  17   3 -13    14561.12    13379.61    241.98 o 
  17   3 -12     1057.31     1322.25    213.80 o 
  17   3 -12     1800.69     2041.43    200.24 o 
  17   3 -11     4441.18     4826.98    231.49 o 
  17   3 -10     3521.66     3116.79    157.00 o 
  17   3 -10     5997.67     5933.44    185.16 o 
  17   3  -9     2493.65     2513.62    181.50 o 
  17   3  -9     1464.20     1351.54    172.77 o 
  17   3  -8     1672.81     1587.23    158.58 o 
  17   3  -8      982.22     1440.07    148.41 o 
  17   3  -7    16686.17    16095.28    232.80 o 
  17   3  -6     7577.09     6733.69    169.14 o 
  17   3  -6     4449.05     4255.87    126.27 o 
  17   3  -5     2563.39     2497.55    151.64 o 
  17   3  -5     1505.15     1946.98    134.91 o 
  17   3  -3      106.62      306.70    110.20 o 
  17   3  -3      181.58      527.12    126.32 o 
  17   3  -2     2742.11     2936.42    126.81 o 
  17   3  -2     4670.05     4446.16    142.76 o 
  17   3  -1       21.91      116.38     98.15 o 
  17   3  -1       37.31      156.87    136.21 o 
  17   3   0     4382.05     4801.17    142.63 o 
  17   3   1      529.17      573.80    106.66 o 
  17   3   1      901.21     1011.95    148.38 o 
  17   3   2     5051.90     5059.73    157.65 o 
  17   3   2     2966.33     2620.18    130.62 o 
  17   3   3     4204.21     4523.89    133.30 o 
  17   3   3     7160.12     7930.36    183.38 o 
  17   3   4      573.82     1326.52    120.41 o 
  17   3   5    10400.68     9891.44    156.49 o 
  17   3   5     6106.98     5821.25    167.26 o 
  17   3   6    11293.35    11101.04    195.63 o 
  17   3   6     6631.12     5975.49    166.53 o 
  17   3   7     3288.97     2213.46    202.18 o 
  17   3   7      304.55     2468.14    129.37 o 
  17   3   7      178.82     2541.04    123.84 o 
  17   3   8    10969.23    10473.95    210.87 o 
  17   3   8     6440.81     6090.61    194.96 o 
  17   3   9    16740.17    14941.17    216.60 o 
  17   3   9     9829.34     9121.52    227.07 o 
  17   3  10      577.59      644.07    226.75 o 
  17   3  10      983.68     1067.69    207.80 o 
  17   3  11     8709.10     8327.69    286.34 o 
  17   3  12     1835.24     2121.41    261.48 o 
  17   3  12     3125.56     2897.04    248.02 o 
  17   3  13      821.85      967.22    267.93 o 
  17   3  13     1399.67     1589.39    259.70 o 
  17   5 -16     1161.65     1024.94    297.93 o 
  17   5 -16      682.08      941.38    251.80 o 
  17   5 -15     2711.56     2529.01    264.09 o 
  17   5 -15     4618.01     4336.15    303.03 o 
  17   5 -14      861.31      987.40    234.34 o 
  17   5 -14      505.73      504.28    258.71 o 
  17   5 -13      466.51      737.68    238.64 o 
  17   5 -13      273.92      405.05    230.78 o 
  17   5 -12      148.52      292.05    223.86 o 
  17   5 -12       87.20      244.23    195.26 o 
  17   5 -11     9815.56     9772.86    244.52 o 
  17   5 -10       51.51      134.76    157.29 o 
  17   5 -10       87.72      227.12    196.60 o 
  17   5  -9        9.89      131.58    197.59 o 
  17   5  -9        5.81       67.46    165.24 o 
  17   5  -8      155.25      175.71    168.39 o 
  17   5  -8       91.16       87.02    136.91 o 
  17   5  -7      470.19      985.39    244.07 o 
  17   5  -7       22.80      280.62    128.27 o 
  17   5  -6     4993.66     4930.57    136.43 o 
  17   5  -6     8504.62     8614.48    220.48 o 
  17   5  -5     3641.06     3932.25    118.20 o 
  17   5  -5     6201.03     5941.63    183.93 o 
  17   5  -4    19639.17    19484.02    258.35 o 
  17   5  -4    11531.54    16545.61    214.49 o 
  17   5  -3    17425.68    15731.52    205.13 o 
  17   5  -3    10231.85     8776.79    148.44 o 
  17   5  -2    17479.96    17481.19    200.19 o 
  17   5  -2    10263.72    10363.64    181.19 o 
  17   5  -1     2260.88     2061.44    197.65 o 
  17   5  -1     1327.52     1255.82    173.42 o 
  17   5   0     8643.64     8837.55    205.63 o 
  17   5   1    11130.85    11897.42    162.49 o 
  17   5   1    18956.75    20177.79    277.37 o 
  17   5   2     6617.15     6877.05    206.70 o 
  17   5   2     3885.40     4100.05    176.80 o 
  17   5   3     3149.93     3181.41    146.02 o 
  17   5   4     1470.94     2066.38    137.35 o 
  17   5   4     2505.14     2618.53     55.17 o 
  17   5   5     2750.35     3136.81    220.65 o 
  17   5   5     1614.93     1392.78    157.91 o 
  17   5   6       11.78      313.27    168.69 o 
  17   5   6       20.07      366.67    189.00 o 
  17   5   9     9604.34      318.23    261.91 o 
  17   5   9      652.26      645.96    252.67 o 
  17   5  10      542.14      704.86    232.90 o 
  17   5  10      923.31     1050.48    240.00 o 
  17   5  11     1498.94     1382.58    267.57 o 
  17   5  12     2688.94     2604.36    252.45 o 
  17   5  12     1578.87     1583.26    249.10 o 
  17   7 -14      969.53      804.06    323.62 o 
  17   7 -14      569.28      476.92    321.82 o 
  17   7 -13     1177.95     1217.62    280.38 o 
  17   7 -13      691.66      636.42    255.67 o 
  17   7 -12     3808.02     3887.72    283.11 o 
  17   7 -12     2235.96     2681.76    301.03 o 
  17   7 -11     1179.19     1036.81    286.98 o 
  17   7 -10     9204.29     9631.44    303.16 o 
  17   7 -10     5404.49     4449.32    211.05 o 
  17   7  -9      720.77      518.13    195.25 o 
  17   7  -9     1227.54     1491.86    218.00 o 
  17   7  -8     4461.67     4624.14    226.66 o 
  17   7  -8     2619.76     2869.82    171.10 o 
  17   7  -7      609.06      854.11    145.17 o 
  17   7  -7     1620.30     1488.62    246.97 o 
  17   7  -7      357.62      653.07    127.63 o 
  17   7  -6      111.90      403.89    189.82 o 
  17   7  -6       65.71       40.74    150.53 o 
  17   7  -5     6076.99     5622.52    214.48 o 
  17   7  -4       35.50      340.48    191.58 o 
  17   7  -4       20.85      281.16    175.76 o 
  17   7  -3     6088.21     5179.02    157.21 o 
  17   7  -3     3574.82     3535.77    218.82 o 
  17   7  -2        2.35      274.14    220.09 o 
  17   7  -2        1.38       88.57    229.99 o 
  17   7  -1     1009.59      931.32    193.85 o 
  17   7  -1      592.80      566.02    188.06 o 
  17   7   0      411.31      379.36    239.62 o 
  17   7   1    16651.14    16351.09    289.93 o 
  17   7   1     9777.06     9671.80    169.76 o 
  17   7   2      454.67      791.96    153.12 o 
  17   7   2      774.34      781.41    223.75 o 
  17   7   3      495.42      736.42    180.64 o 
  17   7   3      843.74     1283.66    219.61 o 
  17   7   4     2633.50     2384.15    166.86 o 
  17   7   4     1546.31     1488.35    162.23 o 
  17   7   5     2022.72     1738.95    231.94 o 
  17   7   5     3444.85     3408.89    245.33 o 
  17   7   6     5465.35     5563.15    249.15 o 
  17   7   6     3209.09     2949.61    201.95 o 
  17   7   7     3193.51     2243.66    412.69 o 
  17   7   7     1029.61     2137.36    230.11 o 
  17   7   7      604.56     2328.70    160.86 o 
  17   7   8     8289.82     7793.02    275.09 o 
  17   7   8     4867.54     4255.02    191.11 o 
  17   7   9       45.56      -79.26    278.14 o 
  17   7   9       26.75      387.34    222.76 o 
  17   7  10     2742.80     2367.38    233.82 o 
  17   7  10     4671.21     3962.90    346.91 o 
  17   9 -10     2605.66     2718.35    325.31 o 
  17   9 -10     4437.66     4326.90    361.25 o 
  17   9  -9     2959.91     2756.70    306.95 o 
  17   9  -9     5040.97     4962.64    331.85 o 
  17   9  -8      229.50      616.13    223.21 o 
  17   9  -8      134.76      698.95    307.09 o 
  17   9  -7    14927.14    15418.72    373.79 o 
  17   9  -7    10334.80     9873.82    236.39 o 
  17   9  -7     6068.29     4878.57    160.25 o 
  17   9  -6     2441.86     2000.99    353.07 o 
  17   9  -6     4158.68     3859.82    221.43 o 
  17   9  -5     1098.88      901.76    250.01 o 
  17   9  -5     1871.49     2022.30    202.28 o 
  17   9  -4     2748.67     3359.72    217.34 o 
  17   9  -4     4681.20     5476.58    185.76 o 
  17   9  -3      614.80      763.95    217.93 o 
  17   9  -3      360.99      235.65    209.34 o 
  17   9  -2      791.55     1036.05    343.81 o 
  17   9  -2      464.77     1117.87    205.65 o 
  17   9  -1       57.18      328.08    340.08 o 
  17   9   0      517.84      668.07    219.19 o 
  17   9   1      675.17      572.27    305.58 o 
  17   9   1      396.44      615.42    236.75 o 
  17   9   2     1247.66     1480.40    289.93 o 
  17   9   2      732.59      926.77    211.78 o 
  17   9   3     2105.02     2269.68    209.34 o 
  17   9   4      119.71      604.03    230.99 o 
  17   9   4       70.29      556.08    208.35 o 
  17   9   5     7240.52     7389.25    325.24 o 
  17   9   5     4251.42     4526.34    219.41 o 
  17   9   6     2100.01     2119.01    307.92 o 
  17   9   6     1233.07     1040.67    246.64 o 
  18   0 -18     4637.04     5965.37    161.02 o 
  18   0 -18    11973.54    10015.82    308.71 o 
  18   0 -16      419.97      363.64    269.42 o 
  18   0 -16      246.59      288.25    212.86 o 
  18   0 -14     3084.34     3341.03    160.52 o 
  18   0 -14     5252.89     5123.37    219.62 o 
  18   0 -12     2238.55     2311.70    173.58 o 
  18   0 -12     3812.44     3820.33    191.56 o 
  18   0 -10    25563.26    24704.75    213.16 o 
  18   0 -10    15010.00    14891.34    150.24 o 
  18   0  -8    16074.56    14629.32    142.29 o 
  18   0  -8    27376.29    26513.58    199.27 o 
  18   0  -6     9344.77     8906.50    177.88 o 
  18   0  -6     5486.98     5832.54     63.28 o 
  18   0  -2    42301.80    38179.64    184.88 o 
  18   0  -2    24838.38    27625.24    209.44 o 
  18   0   0    21145.85    24776.64    171.80 o 
  18   0   2     6969.25     7636.06    127.18 o 
  18   0   2    11869.20    12757.37    175.53 o 
  18   0   4    17342.74    26516.49    106.92 o 
  18   0   4    10183.15    12598.05    148.76 o 
  18   0   6      702.88     1081.51    202.99 o 
  18   0   6     1197.06     1180.68    100.38 o 
  18   0   8    13647.12    12810.76    174.42 o 
  18   0  10     1189.95     1368.04    259.95 o 
  18   0  10      698.70     1078.57    239.07 o 
  18   0  12       68.70      199.59    276.08 o 
  18   0  12      117.00       70.70    265.89 o 
  18   2 -18     1817.60     2326.58    141.32 o 
  18   2 -18     6063.21     5491.79    290.62 o 
  18   2 -17     1205.27     1470.59    307.88 o 
  18   2 -17     2052.68     2215.54    286.79 o 
  18   2 -16     1835.21     1800.83    281.72 o 
  18   2 -16     1077.58     1061.99    272.86 o 
  18   2 -15       30.11      465.85    230.46 o 
  18   2 -15       17.68      853.40    243.09 o 
  18   2 -14       99.28      927.39    194.70 o 
  18   2 -14      169.08      648.07    226.05 o 
  18   2 -13      120.02      295.46    217.57 o 
  18   2 -13       70.47       10.48    244.15 o 
  18   2 -12      483.00      509.38    171.00 o 
  18   2 -12      822.59      924.45    200.93 o 
  18   2 -11     3899.79     4226.33    218.83 o 
  18   2 -10     3630.86     3716.06    185.02 o 
  18   2 -10     2131.94     2107.69    160.35 o 
  18   2  -9    20593.53    19819.68    203.93 o 
  18   2  -9    12091.92    12800.45    225.45 o 
  18   2  -8     1778.14     1572.86    172.35 o 
  18   2  -8     3028.31     2867.70    156.75 o 
  18   2  -7    33328.43    33772.07    298.91 o 
  18   2  -6     5078.65     5296.62    154.16 o 
  18   2  -6     8649.36     8002.95    192.74 o 
  18   2  -5      661.70      753.07    113.00 o 
  18   2  -5     1126.93     1093.49    171.25 o 
  18   2  -4     1507.88     1143.18    175.87 o 
  18   2  -3     5781.18     5844.42    164.05 o 
  18   2  -3     3394.54     3515.94    107.22 o 
  18   2  -2     7618.98     8348.58    151.15 o 
  18   2  -2    12975.75    12516.46    147.80 o 
  18   2  -1     7640.33     7479.90    130.27 o 
  18   2  -1    13012.11    12573.90    155.94 o 
  18   2   0    28365.99    31094.24    227.32 o 
  18   2   1       31.88      333.50    138.47 o 
  18   2   1       18.72      285.08    121.50 o 
  18   2   2       85.58       62.67    135.09 o 
  18   2   2       50.25      120.86    117.44 o 
  18   2   3      355.83      548.88    109.59 o 
  18   2   3      606.01      779.94    143.24 o 
  18   2   4      537.66     1430.91    127.54 o 
  18   2   5      978.17     1081.64    179.48 o 
  18   2   5     1665.91     1793.01    122.30 o 
  18   2   6     5719.02     6081.20    145.62 o 
  18   2   6     3358.04     3081.55    203.99 o 
  18   2   7     6027.99     6496.88    148.59 o 
  18   2   7    10266.16    11625.18    162.47 o 
  18   2   7    11287.97    12174.83    239.20 o 
  18   2   8     5742.94     5489.09    172.71 o 
  18   2   8     3372.09     3206.90    201.16 o 
  18   2   9    28183.00    26016.15    235.74 o 
  18   2  10       35.19      162.53    229.65 o 
  18   2  11    16347.87    17179.17    299.66 o 
  18   2  12     2393.66     2558.47    240.60 o 
  18   2  12     1405.49     1624.03    250.70 o 
  18   2  13        0.06      -15.77    262.21 o 
  18   2  13        0.10      276.87    314.95 o 
  18   4 -17      305.86      349.40    211.73 o 
  18   4 -17      520.91      817.62    240.04 o 
  18   4 -16       17.32      187.21    297.18 o 
  18   4 -16       10.17     -108.11    307.89 o 
  18   4 -15     1042.05     1397.51    335.28 o 
  18   4 -15     1774.69     1444.80    233.54 o 
  18   4 -14       17.06      232.56    244.83 o 
  18   4 -14       10.02       36.79    204.37 o 
  18   4 -13      105.94      422.59    228.83 o 
  18   4 -13       62.20      485.80    231.88 o 
  18   4 -12       83.15      341.67    218.30 o 
  18   4 -12       48.83      110.72    226.24 o 
  18   4 -11     4200.66     3873.75    220.35 o 
  18   4 -10      537.24      486.17    185.74 o 
  18   4 -10      914.96      894.58    190.21 o 
  18   4  -9      135.26      267.37    173.00 o 
  18   4  -8     3513.04     3632.53    185.91 o 
  18   4  -8     2062.76     2253.19    141.20 o 
  18   4  -7     6954.75     8292.20    281.91 o 
  18   4  -6    22030.86    21225.80    218.49 o 
  18   4  -6    12935.87    13526.18    178.65 o 
  18   4  -5      245.68      395.51    167.66 o 
  18   4  -5      144.26      689.57    133.00 o 
  18   4  -3     1916.08     1759.50    185.05 o 
  18   4  -3     1125.07     1226.54    119.49 o 
  18   4  -2     1229.20     1247.45    210.30 o 
  18   4  -2      721.75      804.51    142.81 o 
  18   4  -1     1134.07      834.51    153.41 o 
  18   4  -1     1931.42     1638.59    196.17 o 
  18   4   0      983.18     1025.63    171.15 o 
  18   4   1     5081.36     5077.27    141.33 o 
  18   4   1     8653.98     9182.58    232.59 o 
  18   4   2      127.64      325.51    132.89 o 
  18   4   2      217.39      172.37    171.14 o 
  18   4   3     7012.06     7036.29    201.03 o 
  18   4   3     4117.27     3746.76    133.78 o 
  18   4   4      127.58      397.66    134.00 o 
  18   4   4      217.27      431.25     89.69 o 
  18   4   5      158.05      234.77    145.51 o 
  18   4   5      269.18      450.15    169.54 o 
  18   4   6     1323.40     1491.36    163.48 o 
  18   4   6     2253.86     2104.25    166.19 o 
  18   4   7     4040.16     2735.16    204.41 o 
  18   4   7      429.09     2977.35    161.26 o 
  18   4   7      251.95     3815.60    269.77 o 
  18   4   8     1737.26     1610.13    186.20 o 
  18   4   8     1020.07     1129.41    179.26 o 
  18   4   9    11582.45    11073.68    239.28 o 
  18   4   9     6800.88     6361.63    226.67 o 
  18   4  10     2793.89     2978.93    296.98 o 
  18   4  10     1640.49     1778.11    232.30 o 
  18   4  11     4732.87     3967.06    282.36 o 
  18   4  12     5722.85     5296.21    265.58 o 
  18   4  12     3360.29     3046.44    268.17 o 
  18   6 -15     3071.48     3185.30    320.20 o 
  18   6 -15     5230.98     4411.84    294.71 o 
  18   6 -14     1996.23     1947.15    283.22 o 
  18   6 -14     3399.75     3063.73    279.90 o 
  18   6 -13      744.74     1026.40    268.75 o 
  18   6 -13     1268.36     1390.82    268.85 o 
  18   6 -12     3302.57     3160.20    275.24 o 
  18   6 -12     1939.17     1740.36    259.37 o 
  18   6 -11    11461.24    11014.28    257.22 o 
  18   6 -10     1768.66     1711.40    179.72 o 
  18   6 -10     3012.17     2918.72    274.36 o 
  18   6  -9     4249.79     4178.57    270.55 o 
  18   6  -9     2495.35     2052.26    165.33 o 
  18   6  -8     2410.11     2098.01    149.38 o 
  18   6  -8     4104.62     3898.30    229.24 o 
  18   6  -7     2330.52     3053.91    281.32 o 
  18   6  -7      499.05      541.99    108.30 o 
  18   6  -6      882.24     1025.78    140.50 o 
  18   6  -6     1502.53     1622.40    208.83 o 
  18   6  -5       27.54     -130.12    130.12 o 
  18   6  -5       46.90      382.44    184.99 o 
  18   6  -4     1878.50     3153.43    118.09 o 
  18   6  -3      539.96      669.40    201.60 o 
  18   6  -3      317.05      -14.04    142.90 o 
  18   6  -2     5999.05     6564.25    185.93 o 
  18   6  -1     1742.11     1849.65    229.36 o 
  18   6  -1     1022.92      703.24    220.51 o 
  18   6   0     7917.84     7967.35    313.89 o 
  18   6   1     9919.41    10063.25    170.92 o 
  18   6   1    16893.56    17674.78    245.93 o 
  18   6   2     1960.06     2204.40    261.08 o 
  18   6   2     1150.89     1177.65    155.51 o 
  18   6   3      653.93      794.31    195.48 o 
  18   6   3      383.97      206.27    149.96 o 
  18   6   4      899.22      759.80    146.21 o 
  18   6   5     6904.43     6747.91    196.65 o 
  18   6   5    11758.81    12769.99    246.39 o 
  18   6   6     1175.78     1403.89    175.27 o 
  18   6   6     2002.45     2564.63    319.47 o 
  18   6   7     9272.82     9989.05    288.80 o 
  18   6   7     8627.67     7681.21    229.80 o 
  18   6   7     5065.92     4699.72    147.35 o 
  18   6   8     2078.87     1955.12    238.44 o 
  18   6   8     1220.65      811.00    191.01 o 
  18   6   9        1.86      182.23    246.41 o 
  18   6   9        3.17      -23.29    262.07 o 
  18   6  10      648.66     1255.77    303.77 o 
  18   6  10      380.88      383.95    260.29 o 
  18   8 -12      165.30     1298.60    275.95 o 
  18   8 -12      281.52      737.84    293.29 o 
  18   8 -11     1152.42      993.33    294.25 o 
  18   8 -10     2466.91     2423.74    226.31 o 
  18   8 -10     4201.35     4269.90    359.80 o 
  18   8  -9       26.23      227.62    240.70 o 
  18   8  -9       15.40      126.23    134.33 o 
  18   8  -8      337.71      552.53    210.33 o 
  18   8  -8      198.29     -243.58    331.25 o 
  18   8  -7       33.33      911.12    132.30 o 
  18   8  -7       56.77      555.10    193.69 o 
  18   8  -7     1814.08     1655.14    265.57 o 
  18   8  -6     2157.79     1625.12    257.71 o 
  18   8  -6     3674.89     3718.20    274.08 o 
  18   8  -5     1036.54     1265.65    188.08 o 
  18   8  -5      608.62      545.62    322.03 o 
  18   8  -4     7303.73     6779.63    227.81 o 
  18   8  -4     4288.53     3381.26    206.07 o 
  18   8  -3     6626.20     5846.25    170.31 o 
  18   8  -3     3890.71     3035.99    150.10 o 
  18   8  -2       24.31      372.96    272.83 o 
  18   8  -2       14.28       55.47    168.67 o 
  18   8  -1      871.42      566.69    349.89 o 
  18   8  -1      511.67      202.62    218.27 o 
  18   8   0     5244.39     5668.49    239.65 o 
  18   8   1      342.65      601.55    253.62 o 
  18   8   1      201.20      331.79    206.56 o 
  18   8   2     1064.49      867.56    300.54 o 
  18   8   2      625.03      613.99    273.28 o 
  18   8   3      628.36      482.64    216.34 o 
  18   8   4     2268.09     1613.94    224.43 o 
  18   8   4     1331.76      870.22    196.20 o 
  18   8   5     5819.25     5591.41    300.91 o 
  18   8   5     3416.89     2927.69    296.81 o 
  18   8   6     3334.02     3048.75    221.04 o 
  18   8   6     5678.11     6389.29    300.45 o 
  18   8   7     2293.25     1075.52    287.99 o 
  18   8   7     2434.26     3221.56    328.32 o 
  18   8   7     1346.53     1300.86    141.31 o 
  18  10  -6     6329.13     5277.09    183.66 o 
  18  10  -6     3716.28     1843.35    155.63 o 
  18  10  -5       23.50     -261.64    261.64 o 
  18  10  -5       13.80     -119.35    328.54 o 
  18  10  -4     1814.88     2441.82    207.87 o 
  18  10  -4     3090.89     3143.04    166.28 o 
  18  10  -3     2983.04     2510.08    243.07 o 
  18  10  -3     5080.36     5357.24    365.76 o 
  18  10  -2       72.26      309.45    207.25 o 
  18  10  -2      123.07      107.28    280.97 o 
  18  10  -1     5297.44     5242.85    307.96 o 
  18  10  -1     3110.50     3036.40    304.24 o 
  18  10   0      160.25      802.78    420.72 o 
  18  10   1     2274.05     1732.57    198.57 o 
  19   1 -17       85.21      133.93    335.96 o 
  19   1 -17      145.12      129.09    272.23 o 
  19   1 -16       37.36      310.82    274.90 o 
  19   1 -16       21.94       30.04    273.56 o 
  19   1 -15     2670.85     2476.85    220.52 o 
  19   1 -15     1568.24     1966.17    234.67 o 
  19   1 -14     2325.22     2161.76    226.67 o 
  19   1 -14     1365.30     1951.61    232.27 o 
  19   1 -13     2470.60     2473.61    226.54 o 
  19   1 -13     1450.67     1677.94    270.82 o 
  19   1 -12       19.64       -3.40    197.05 o 
  19   1 -12       11.53       40.73    173.82 o 
  19   1 -11     8448.96     8943.89    234.39 o 
  19   1 -10     9596.49     9238.63    198.54 o 
  19   1 -10     5634.78     4848.30    154.17 o 
  19   1  -9     4924.70     4997.40    184.64 o 
  19   1  -9     2891.64     3169.48    153.39 o 
  19   1  -8     9805.67     9301.62    237.00 o 
  19   1  -7     9026.62    10918.43    222.68 o 
  19   1  -7      704.30     2174.82     80.68 o 
  19   1  -6     4425.58     4177.78    171.64 o 
  19   1  -6     2598.57     1960.92    118.65 o 
  19   1  -5     1132.69     1191.99    131.75 o 
  19   1  -5     1929.07     1847.62    197.62 o 
  19   1  -4     3048.57     3278.07    166.88 o 
  19   1  -4      706.23     2480.57    129.06 o 
  19   1  -3     9467.89     9026.63    169.70 o 
  19   1  -3     5559.27     5434.54    151.76 o 
  19   1  -2     2640.92     2720.48    140.57 o 
  19   1  -2     4497.71     4665.89    165.49 o 
  19   1  -1      331.09      406.52    134.97 o 
  19   1  -1      563.87      733.04    175.71 o 
  19   1   0     4296.33     5248.83    149.66 o 
  19   1   1     4614.84     4372.19    139.29 o 
  19   1   1     2709.70     2600.15    120.75 o 
  19   1   2     4883.16     5680.29    142.22 o 
  19   1   2     8316.43     8921.38    155.40 o 
  19   1   3     7457.65     7734.08    137.63 o 
  19   1   3     4378.92     4150.78    140.43 o 
  19   1   4     9525.41    20683.44    165.43 o 
  19   1   4     5593.04    10812.37    152.93 o 
  19   1   5     4593.21     4324.35    169.94 o 
  19   1   5     7822.61     7800.66    150.32 o 
  19   1   6      576.83      901.63    129.20 o 
  19   1   6      338.70      350.93    197.24 o 
  19   1   7     7607.59     9428.74    320.87 o 
  19   1   7     3423.15     4343.98    217.63 o 
  19   1   7     5829.91     7255.77    142.18 o 
  19   1   8     7138.77     6705.89    252.68 o 
  19   1   8    12157.91    11676.56    230.31 o 
  19   1   9     3930.17     3771.27    190.02 o 
  19   1   9     2307.68     2243.33    272.42 o 
  19   1  10      240.24     1002.08    257.54 o 
  19   1  10      141.06      305.61    233.87 o 
  19   1  11      951.98     1348.14    273.75 o 
  19   1  12      679.50     1005.22    285.27 o 
  19   1  12     1157.24     1184.81    290.67 o 
  19   1  13      882.99      801.70    208.92 o 
  19   1  13      518.46      584.67    250.22 o 
  19   3 -17     1019.17     1147.06    311.83 o 
  19   3 -17      598.42      773.57    290.10 o 
  19   3 -16      892.86     1304.90    291.95 o 
  19   3 -16     1520.61     1583.78    289.89 o 
  19   3 -15     5675.08     5143.06    243.32 o 
  19   3 -15     3332.24     3065.69    244.06 o 
  19   3 -14        1.12      249.68    233.86 o 
  19   3 -14        1.90      116.85    244.00 o 
  19   3 -13     3949.75     3701.72    243.16 o 
  19   3 -13     2319.18     2282.61    275.24 o 
  19   3 -12      187.83      372.23    222.28 o 
  19   3 -12      110.29      198.51    200.79 o 
  19   3 -11     9274.66     9380.90    243.81 o 
  19   3 -10        0.27      176.31    219.88 o 
  19   3 -10        0.16      -15.65    174.57 o 
  19   3  -9     5324.15     5120.27    203.65 o 
  19   3  -9     3126.18     2839.90    193.35 o 
  19   3  -8       21.07      289.69    154.44 o 
  19   3  -8       12.37      203.95    150.18 o 
  19   3  -7    10866.28    11566.03    254.13 o 
  19   3  -7     6301.69     7056.25     75.33 o 
  19   3  -6     4135.88     3983.32    161.52 o 
  19   3  -5       13.52      149.57    137.60 o 
  19   3  -5       23.03      212.12    180.50 o 
  19   3  -4     4264.63     5282.61    218.93 o 
  19   3  -4     3690.80     2242.91     49.21 o 
  19   3  -3     4356.54     4139.33    154.65 o 
  19   3  -2      446.46      474.34    123.11 o 
  19   3  -2      262.15      383.81    142.77 o 
  19   3  -1     2478.58     2395.11    157.94 o 
  19   3  -1     1455.35     1654.62    121.19 o 
  19   3   0     9463.28     9871.97    191.00 o 
  19   3   1     8940.03     8030.50    138.81 o 
  19   3   1    15225.61    15878.62    225.48 o 
  19   3   2     2443.50     2684.61    230.45 o 
  19   3   2     1434.75     1530.07    124.65 o 
  19   3   3    12777.49    12509.58    142.31 o 
  19   3   3    21761.12    22905.15    197.34 o 
  19   3   4       58.70      318.75     79.81 o 
  19   3   4       34.46      542.46    146.37 o 
  19   3   5     4285.40     4117.05    191.41 o 
  19   3   5     7298.38     7111.54    225.06 o 
  19   3   6      179.31      546.47    165.81 o 
  19   3   6      305.38      551.01    151.78 o 
  19   3   7     6124.16     9031.58    191.94 o 
  19   3   7    10429.95    14621.11    233.21 o 
  19   3   7    16024.23    14799.25    230.81 o 
  19   3   8      258.77      285.29    211.93 o 
  19   3   8      440.71      299.44    172.03 o 
  19   3   9     6920.58     6741.96    258.00 o 
  19   3   9     4063.56     3762.18    250.20 o 
  19   3  10     2131.75     2156.57    254.75 o 
  19   3  10     3630.55     3458.99    243.60 o 
  19   3  11     3295.03     3190.99    285.43 o 
  19   3  12     6029.01     5675.80    265.13 o 
  19   3  12     3540.06     3484.53    330.69 o 
  19   5 -15      369.07      590.78    327.42 o 
  19   5 -15      628.55      629.53    255.60 o 
  19   5 -14      184.84      366.57    260.69 o 
  19   5 -14      108.53      439.24    318.13 o 
  19   5 -13     1182.59     1403.85    175.17 o 
  19   5 -13     2014.04     2248.61    260.96 o 
  19   5 -12     2320.39     2113.31    203.53 o 
  19   5 -12     3951.81     3597.80    247.13 o 
  19   5 -11     8808.69     8148.59    251.49 o 
  19   5 -10     1661.96     1770.09    168.84 o 
  19   5 -10     2830.46     2936.91    241.59 o 
  19   5  -9      202.89      320.33    181.39 o 
  19   5  -9      345.54      516.17    207.77 o 
  19   5  -8    12895.29    12006.87    208.18 o 
  19   5  -8     7571.74     6447.03    121.37 o 
  19   5  -7     6922.12     6390.52    147.59 o 
  19   5  -7    11788.95    14254.33    218.83 o 
  19   5  -6     9316.30     9485.82    228.76 o 
  19   5  -6     5470.26     5726.69    151.40 o 
  19   5  -5     3327.01     3091.34    201.11 o 
  19   5  -5     1953.52     2011.89    132.23 o 
  19   5  -4     2323.77     2158.09     75.16 o 
  19   5  -4     3957.56     4387.83    226.36 o 
  19   5  -3       85.08      -99.66    102.21 o 
  19   5  -3      144.90      249.50    175.15 o 
  19   5  -2     3795.59     4067.58    257.30 o 
  19   5  -2     2228.66     2724.45    169.85 o 
  19   5  -1     3473.24     3102.65    159.83 o 
  19   5  -1     5915.21     5651.38    214.74 o 
  19   5   0     3827.86     4138.67    194.36 o 
  19   5   1    15077.64    14802.84    317.07 o 
  19   5   1     8853.15     7923.02    169.70 o 
  19   5   2      621.09      770.94    215.17 o 
  19   5   2      364.68      200.04    190.77 o 
  19   5   3      129.34      477.84    266.37 o 
  19   5   4        2.03     1487.43    138.71 o 
  19   5   5     6150.42     6700.10    294.13 o 
  19   5   5     3611.35     3648.01    167.30 o 
  19   5   6        0.42      263.56    210.52 o 
  19   5   6        0.71      183.65    242.55 o 
  19   5   7     2114.35     2620.88    362.39 o 
  19   5   7     2175.97     2858.29    342.41 o 
  19   5   7     1241.48     1111.72    207.11 o 
  19   5   8      114.38      156.36    195.39 o 
  19   5   9     4151.61     3765.61    334.44 o 
  19   5   9     2437.70     2326.27    227.98 o 
  19   5  10     1039.23      939.96    229.66 o 
  19   5  10     1769.90     1650.02    253.28 o 
  19   5  11     6706.35     7486.26    247.50 o 
  19   7 -13     5020.05     4450.22    393.37 o 
  19   7 -13     8549.57     7818.50    366.77 o 
  19   7 -12      514.42      788.07    284.28 o 
  19   7 -12      302.05      289.48    289.85 o 
  19   7 -11    10372.13     9874.91    328.42 o 
  19   7 -10        8.93      -52.15    231.31 o 
  19   7 -10       15.21      217.24    329.48 o 
  19   7  -9      643.80      445.29    180.90 o 
  19   7  -8      688.32     1559.22    165.96 o 
  19   7  -8     1172.27     1141.39    201.32 o 
  19   7  -7     1673.45     1226.62    127.60 o 
  19   7  -7     2850.02     2868.97    186.83 o 
  19   7  -7     5758.32     5691.90    308.77 o 
  19   7  -6      961.45     1121.63    226.92 o 
  19   7  -5       14.60       18.23    159.93 o 
  19   7  -5       24.86      154.07    252.54 o 
  19   7  -4       13.66      713.27     89.57 o 
  19   7  -4       23.26      850.25    157.65 o 
  19   7  -3     1821.35     1300.32    197.84 o 
  19   7  -2     4914.85     4716.91    291.65 o 
  19   7  -2     2885.85     3122.42    193.41 o 
  19   7  -1      283.13      271.43    171.80 o 
  19   7  -1      482.19     1142.15    300.51 o 
  19   7   0    15986.62    16685.56    268.76 o 
  19   7   1     1378.18     1592.36    282.89 o 
  19   7   1      809.23      859.63    210.02 o 
  19   7   2     4567.39     4994.27    318.99 o 
  19   7   2     2681.84     2685.74    208.95 o 
  19   7   3     2394.39     2946.24    266.84 o 
  19   7   3     1405.91     1990.60    200.03 o 
  19   7   4        9.08      648.74    159.11 o 
  19   7   4       15.47      279.77    202.00 o 
  19   7   5     9509.45     9138.41    220.98 o 
  19   7   6      340.36      665.35    267.19 o 
  19   7   6      199.85      544.78    231.31 o 
  19   7   7     4684.92     3721.36    143.93 o 
  19   7   7     7984.14     8470.23    338.44 o 
  19   7   7     7978.80     5403.86    343.34 o 
  19   7   8      543.77      536.29    226.15 o 
  19   7   8      926.08      487.83    298.07 o 
  19   9  -9      229.21      437.11    271.51 o 
  19   9  -9      134.59      567.30    307.72 o 
  19   9  -8      899.89     1304.03    240.54 o 
  19   9  -8      528.39      600.01    251.84 o 
  19   9  -7      632.91     1062.08    240.28 o 
  19   9  -7      672.93     1245.62    353.63 o 
  19   9  -7      371.63      339.72    152.36 o 
  19   9  -6     1185.61      796.23    173.86 o 
  19   9  -5     3552.06     3345.58    262.95 o 
  19   9  -5     6049.46     6421.90    230.52 o 
  19   9  -4     1259.88      603.58    192.30 o 
  19   9  -4     2145.68     1681.43    240.99 o 
  19   9  -3     9093.41     6804.97    229.40 o 
  19   9  -2      459.21      807.70    298.14 o 
  19   9  -1     4472.69     5770.94    269.59 o 
  19   9  -1     7617.35     7089.84    323.09 o 
  19   9   1       72.71       -2.01    252.81 o 
  19   9   1      123.82      831.88    361.73 o 
  19   9   2      333.94      330.30    302.10 o 
  19   9   2      196.08      310.70    221.24 o 
  19   9   3       13.68      358.83    321.60 o 
  19   9   3        8.03      211.26    201.89 o 
  19   9   4       48.94       49.45    117.61 o 
  19   9   4       83.35      236.20    204.35 o 
  20   0 -16       33.03      448.44    375.89 o 
  20   0 -16       56.25      421.32    293.70 o 
  20   0 -14      221.70     2429.97    250.28 o 
  20   0 -14      377.57      775.28    260.19 o 
  20   0 -12     4537.86     4911.37    225.06 o 
  20   0 -10    48646.14    44560.64    250.68 o 
  20   0 -10    28563.59    30209.79    230.53 o 
  20   0  -8    13640.10    13788.69     72.37 o 
  20   0  -8    23230.21    22832.23    190.39 o 
  20   0  -6     3642.68     3460.10    180.88 o 
  20   0  -6     2138.87     2223.36     34.37 o 
  20   0  -4    13124.72    17289.51    128.39 o 
  20   0  -2     2286.65     2423.60    131.80 o 
  20   0  -2     3894.36     4695.45    242.16 o 
  20   0   2    11577.65     9463.77    186.04 o 
  20   0   4     5578.88     9320.49     90.06 o 
  20   0   4     3275.76     7206.43    153.13 o 
  20   0   6     2354.41     2310.67    257.20 o 
  20   0   6     1382.44     1319.34    179.31 o 
  20   0   8     8886.34     8334.98    218.20 o 
  20   0   8    15134.17    14452.52    244.17 o 
  20   0  10      469.25      399.12    258.53 o 
  20   0  10      275.53      274.48    304.54 o 
  20   0  12    11509.61    10052.02    365.96 o 
  20   0  12     6758.11     6260.98    308.21 o 
  20   2 -17     1606.10     1335.39    203.46 o 
  20   2 -17     2735.31     2733.12    231.66 o 
  20   2 -16      883.80      867.86    291.20 o 
  20   2 -16     1505.19     1509.78    292.26 o 
  20   2 -15     7013.89    10383.71    250.50 o 
  20   2 -15    11945.23    12688.97    264.58 o 
  20   2 -14      996.19     1127.15    157.98 o 
  20   2 -14     1696.59     1580.18    234.24 o 
  20   2 -13     2579.79     3039.99    278.53 o 
  20   2 -13     4393.59     4519.60    246.86 o 
  20   2 -12     1011.98      916.05    215.47 o 
  20   2 -12      594.20      284.57    220.90 o 
  20   2 -11    10988.55    11023.61    243.56 o 
  20   2 -10     2333.24     1934.95    165.89 o 
  20   2 -10     3973.69     3824.65    194.41 o 
  20   2  -9        5.09      175.40    282.20 o 
  20   2  -9        8.67      115.92    192.72 o 
  20   2  -8     2381.58     2172.98    193.32 o 
  20   2  -8     4056.03     3842.60    172.44 o 
  20   2  -7      663.14     1543.57    115.35 o 
  20   2  -7     3958.82     4302.18    219.03 o 
  20   2  -6     1126.99      995.23    126.88 o 
  20   2  -6     1919.35     1648.94    191.82 o 
  20   2  -5      643.83      851.37    217.17 o 
  20   2  -5      378.04      628.65    145.92 o 
  20   2  -4     3111.84     3230.61    115.86 o 
  20   2  -3       52.21      354.32    165.58 o 
  20   2  -3       30.66      173.56    129.29 o 
  20   2  -2     1289.85     1323.07    193.84 o 
  20   2  -2      757.36      731.76    133.03 o 
  20   2  -1     6432.88     7444.71    154.98 o 
  20   2  -1    10955.73    10727.21    212.92 o 
  20   2   0     4001.96     4357.15    215.14 o 
  20   2   1    21197.14    20851.03    162.68 o 
  20   2   1    36100.47    35479.23    240.03 o 
  20   2   2     1216.29     1344.36    153.18 o 
  20   2   3    14046.25    12397.58    138.80 o 
  20   2   3    23921.92    24270.82    190.52 o 
  20   2   4     7492.41    10828.33    155.45 o 
  20   2   4    12760.19    17132.77    285.84 o 
  20   2   5     2170.17     2050.25    146.76 o 
  20   2   5     3695.98     3918.24    238.25 o 
  20   2   6        0.64      287.53    209.20 o 
  20   2   6        1.09      113.96    126.42 o 
  20   2   7     1284.54     5261.07    186.70 o 
  20   2   7      754.24     4214.23    152.00 o 
  20   2   7     4838.84     3690.65    239.68 o 
  20   2   8      934.12     1192.01    213.00 o 
  20   2   8     1590.88     1679.09    248.87 o 
  20   2   9     1009.53     1058.52    238.47 o 
  20   2   9     1719.32     1673.12    229.51 o 
  20   2  10       14.71     -197.36    233.33 o 
  20   2  10        8.64      335.99    261.39 o 
  20   2  11      888.11     1149.46    328.45 o 
  20   2  12     4143.06     2860.76    242.02 o 
  20   4 -16       80.58        8.83    256.68 o 
  20   4 -16      137.24      221.21    259.22 o 
  20   4 -15     1707.80     2598.81    312.90 o 
  20   4 -14     1558.31     1316.82    252.69 o 
  20   4 -14     2653.93     2680.05    252.39 o 
  20   4 -13     2010.29     1832.09    280.27 o 
  20   4 -13     3423.69     2724.37    272.38 o 
  20   4 -12     6599.96     6393.81    314.29 o 
  20   4 -12     3875.31     3584.29    309.82 o 
  20   4 -11      545.11      672.69    250.87 o 
  20   4 -10     2565.53     2418.09    182.74 o 
  20   4 -10     4369.30     3867.05    214.20 o 
  20   4  -9     2510.25     2484.31    234.61 o 
  20   4  -9     1473.94     1457.13    139.64 o 
  20   4  -8     1132.57     1125.26    189.67 o 
  20   4  -8      665.01      800.05    151.62 o 
  20   4  -7    15248.75    14480.15    266.61 o 
  20   4  -7     8953.62     9345.81    125.44 o 
  20   4  -6     1155.27      956.94    115.80 o 
  20   4  -5     3592.99     3434.35    221.78 o 
  20   4  -5     2109.70     1814.73    114.70 o 
  20   4  -4      474.48      650.04    117.65 o 
  20   4  -4      808.08     1027.43     91.86 o 
  20   4  -3      359.73      487.67    174.40 o 
  20   4  -3      211.22      284.35    128.21 o 
  20   4  -2     6943.77     7011.51    150.14 o 
  20   4  -2    11825.81    12007.65    319.60 o 
  20   4  -1       12.10      415.11    226.09 o 
  20   4  -1        7.10       43.14    181.92 o 
  20   4   0    26733.97    29168.13    249.04 o 
  20   4   1    18830.57    18367.49    289.59 o 
  20   4   1    11056.76    10858.96    151.31 o 
  20   4   2       25.32       95.05    227.63 o 
  20   4   2       14.87      143.56    130.13 o 
  20   4   3     6642.07     7185.00    268.32 o 
  20   4   3     3900.03     3960.07    163.93 o 
  20   4   4     1667.96     2043.84    154.90 o 
  20   4   4     2840.68     2929.65    185.95 o 
  20   4   5       36.80       95.07    202.96 o 
  20   4   5       62.67      -38.20    271.91 o 
  20   4   6     1170.64     1207.59    180.53 o 
  20   4   6     1993.69     2783.85    243.94 o 
  20   4   7      110.95      277.65    185.20 o 
  20   4   7      188.95      468.68    371.46 o 
  20   4   8      242.04      622.91    191.75 o 
  20   4   8      412.21      433.68    205.74 o 
  20   4   9     2412.87     2389.14    249.89 o 
  20   4   9     4109.31     3826.86    268.41 o 
  20   4  10      377.13      460.84    221.10 o 
  20   4  10      642.28      785.77    364.15 o 
  20   4  11     5308.46     4313.96    261.09 o 
  20   6 -14       67.70      151.51    201.91 o 
  20   6 -14       39.75       45.80    201.13 o 
  20   6 -13     3031.32     3198.90    271.72 o 
  20   6 -13     5162.59     5298.33    291.92 o 
  20   6 -12       22.04      366.64    261.79 o 
  20   6 -12       12.94      201.90    255.23 o 
  20   6 -11    10751.89    10153.71    308.47 o 
  20   6 -10       92.73      556.40    285.06 o 
  20   6 -10       54.45      222.26    164.28 o 
  20   6  -9      163.41      202.16    171.47 o 
  20   6  -9      278.31      423.60    278.88 o 
  20   6  -8       42.37      204.70    207.77 o 
  20   6  -7    12714.61     9179.09    237.72 o 
  20   6  -7     7465.65     4855.26    124.65 o 
  20   6  -7    12714.61    13704.57    362.83 o 
  20   6  -6       25.86      268.97    120.48 o 
  20   6  -6       44.05      109.43    222.12 o 
  20   6  -5     5362.98     4650.47    204.91 o 
  20   6  -5     9133.59     8947.40    234.98 o 
  20   6  -4      118.75      583.43     99.80 o 
  20   6  -4      202.25      609.02    155.76 o 
  20   6  -3      550.62      555.22    195.12 o 
  20   6  -3      323.31      565.28    157.29 o 
  20   6  -2       81.04      149.05    184.32 o 
  20   6  -2      138.01      883.71    283.72 o 
  20   6  -1      117.04      303.85    268.52 o 
  20   6  -1       68.73      204.01    184.15 o 
  20   6   0      868.70     1017.40    236.52 o 
  20   6   1       70.16      238.50    157.69 o 
  20   6   1      119.48      643.15    246.90 o 
  20   6   2      983.01     1181.59    238.88 o 
  20   6   2      577.20      515.69    214.63 o 
  20   6   3     2269.91     2548.16    175.04 o 
  20   6   3     3865.83     4323.80    259.35 o 
  20   6   4     1074.95     2099.91    200.58 o 
  20   6   4     1830.74     2794.51    269.27 o 
  20   6   5    20511.45    20437.50    289.54 o 
  20   6   5    12043.72    10992.30    214.78 o 
  20   6   6      192.70       82.39    239.58 o 
  20   6   6      328.19      464.42    314.09 o 
  20   6   7     3160.76     3510.88    428.73 o 
  20   6   7     3153.69     2519.66    242.14 o 
  20   6   7     1851.75     1511.81    163.57 o 
  20   6   8      338.72      780.07    274.35 o 
  20   6   8      198.89      316.84    225.33 o 
  20   6   9     2527.90     1949.52    219.71 o 
  20   6   9     4305.22     3412.13    263.12 o 
  20   8 -10      379.98      868.89    353.85 o 
  20   8 -10      223.11      251.96    305.45 o 
  20   8  -9     2632.22     2876.59    272.26 o 
  20   8  -9     1545.56     1168.21    406.46 o 
  20   8  -8      334.27     1330.23    259.70 o 
  20   8  -8      196.28     1909.11    364.73 o 
  20   8  -7      331.07      390.08    246.98 o 
  20   8  -7      194.39      469.55    139.05 o 
  20   8  -7      331.09      163.60    318.14 o 
  20   8  -6      550.92      345.02    168.31 o 
  20   8  -6      938.26     1317.74    278.61 o 
  20   8  -5     2626.83     2461.70    283.44 o 
  20   8  -5     1542.40     1281.10    208.73 o 
  20   8  -4       29.78      737.90    265.87 o 
  20   8  -4       17.49      789.96    155.82 o 
  20   8  -3     7267.56     6952.08    343.70 o 
  20   8  -3     4267.30     3291.35    175.11 o 
  20   8  -2     4548.37     4209.06    220.45 o 
  20   8  -2     7746.25     8530.23    326.31 o 
  20   8  -1     2099.32     1664.77    221.02 o 
  20   8  -1     3575.31     3567.53    330.17 o 
  20   8   1       23.35      597.13    346.08 o 
  20   8   1       13.71      385.00    257.34 o 
  20   8   2        1.62      195.38    200.33 o 
  20   8   2        2.76      158.60    296.22 o 
  20   8   3       18.61     -157.51    224.81 o 
  20   8   3       31.70      498.64    306.81 o 
  20   8   4     3363.47     2868.59    248.32 o 
  20   8   4     1974.93     1975.57    201.73 o 
  20   8   5     1918.35     2161.21    249.77 o 
  20   8   5     3267.10     3360.75    348.24 o 
  21   1 -16     2567.27     2511.83    277.52 o 
  21   1 -16     1507.43     1479.09    405.16 o 
  21   1 -15     3433.25     4159.61    280.35 o 
  21   1 -15     5847.10     5304.10    295.29 o 
  21   1 -14      843.89      902.79    229.37 o 
  21   1 -14      495.50     2007.30    272.70 o 
  21   1 -13      606.40      683.12    276.14 o 
  21   1 -13      356.06      406.57    252.33 o 
  21   1 -12        3.69     -247.51    247.51 o 
  21   1 -12        6.29      258.85    220.64 o 
  21   1 -11     2247.35     2294.44    250.27 o 
  21   1 -10      701.78      843.59    183.72 o 
  21   1 -10      412.06      569.32    218.12 o 
  21   1  -9      455.61      575.60    182.09 o 
  21   1  -9      267.52      197.31    248.94 o 
  21   1  -8      222.09      578.48    189.86 o 
  21   1  -8      130.40      422.06    157.45 o 
  21   1  -7       64.02      221.95     61.17 o 
  21   1  -7      372.98      793.75    258.16 o 
  21   1  -6    17350.03    16816.17    211.24 o 
  21   1  -6    10187.43     9549.63    175.86 o 
  21   1  -5      137.13      225.63    180.97 o 
  21   1  -5       80.52       83.95    152.22 o 
  21   1  -4    18623.99    21150.09    128.63 o 
  21   1  -3      468.05      622.35    139.22 o 
  21   1  -3      797.12      880.13    166.55 o 
  21   1  -2     2550.75     2689.64    154.94 o 
  21   1  -2     4344.14     4143.62    208.28 o 
  21   1  -1     5583.41     5991.81    157.43 o 
  21   1  -1     9509.00    10086.42    197.48 o 
  21   1   0       54.67      231.84    176.12 o 
  21   1   1    11664.56    11803.84    193.81 o 
  21   1   1     6849.09     7159.33    151.61 o 
  21   1   2      244.70      549.73    132.53 o 
  21   1   2      416.75      557.57    140.97 o 
  21   1   3     7311.75     7440.08    164.79 o 
  21   1   3     4293.24     4388.86    141.58 o 
  21   1   4     1659.05     3521.57    199.91 o 
  21   1   5      296.46      236.39    167.72 o 
  21   1   5      174.07      234.38    174.89 o 
  21   1   6       44.12      209.25    170.49 o 
  21   1   6       75.14       53.42    306.04 o 
  21   1   7     1722.46     1987.42    207.90 o 
  21   1   7     1611.75     2075.82    294.27 o 
  21   1   7      946.37     1033.55    178.77 o 
  21   1   8      851.09      835.24    255.33 o 
  21   1   8      499.73      829.10    200.95 o 
  21   1   9     1389.54     1374.30    190.07 o 
  21   1   9      815.90      958.79    267.39 o 
  21   1  10     1280.00     1127.86    282.73 o 
  21   1  10     2179.95     1963.19    281.46 o 
  21   1  11      648.10      880.35    341.60 o 
  21   3 -16       25.80      303.60    431.39 o 
  21   3 -16       43.94      783.33    346.05 o 
  21   3 -15     6683.61     8311.83    257.96 o 
  21   3 -15    11382.73    11030.30    279.31 o 
  21   3 -14     2553.45     2240.67    205.32 o 
  21   3 -14     4348.74     4058.17    253.15 o 
  21   3 -13     1273.29     1090.95    340.35 o 
  21   3 -13     2168.52     2291.82    247.35 o 
  21   3 -12     4635.41     4394.71    240.95 o 
  21   3 -12     2721.78     2642.74    229.17 o 
  21   3 -11      410.83      596.97    256.30 o 
  21   3 -10      105.55      275.94    264.75 o 
  21   3 -10       61.98        9.75    209.37 o 
  21   3  -9      172.30      262.30    216.49 o 
  21   3  -9      101.17       61.58    179.92 o 
  21   3  -8     2084.93     2020.19    207.13 o 
  21   3  -8     3550.80     3407.07    196.75 o 
  21   3  -7     5261.53     5185.33    240.90 o 
  21   3  -7     5082.71     4503.01     68.43 o 
  21   3  -6     1189.33     1202.91    119.13 o 
  21   3  -6     2025.53     2161.49    217.67 o 
  21   3  -5     2634.12     2622.03    119.79 o 
  21   3  -5     4486.13     4157.09    227.29 o 
  21   3  -4     1324.88     1457.98    239.47 o 
  21   3  -4     1290.42     1412.21     85.27 o 
  21   3  -4      757.70      689.22    140.27 o 
  21   3  -3      777.14     1163.11    121.74 o 
  21   3  -3     1323.54     1543.99    123.62 o 
  21   3  -2     3091.63     3295.59    123.71 o 
  21   3  -2     5265.30     4556.64    152.03 o 
  21   3  -1     1522.17     1885.98    148.34 o 
  21   3  -1     2592.38     2743.40    226.65 o 
  21   3   0     5372.70     5373.91    181.24 o 
  21   3   1    21543.27    21382.27    226.81 o 
  21   3   1    12649.58    11192.88    152.69 o 
  21   3   2     2220.90     2588.25    223.99 o 
  21   3   2     1304.05     1362.55    148.61 o 
  21   3   3     4924.62     4644.98    142.07 o 
  21   3   3     8387.04     8287.49    209.42 o 
  21   3   4    12413.40    13521.09    224.12 o 
  21   3   4     7288.78     8416.84    139.68 o 
  21   3   5       57.18      351.76    231.01 o 
  21   3   5       97.38      192.30    211.39 o 
  21   3   6     1181.92     1461.86    217.25 o 
  21   3   6      693.99      498.25    181.65 o 
  21   3   7     3901.15     3142.36    157.09 o 
  21   3   7     2290.64     2340.37    155.30 o 
  21   3   7     4252.45     4444.04    194.21 o 
  21   3   8      946.73      665.77    179.68 o 
  21   3   8     1612.35     1212.27    200.26 o 
  21   3   9      138.66      355.77    265.36 o 
  21   3   9      236.14      286.13    304.71 o 
  21   3  10     1498.62     1587.27    286.70 o 
  21   3  10     2552.27     2107.67    267.66 o 
  21   5 -14      655.12      686.24    306.19 o 
  21   5 -13       70.03      182.83    174.99 o 
  21   5 -13      119.26      495.18    280.93 o 
  21   5 -12      254.65      502.81    257.50 o 
  21   5 -12      149.52       66.84    245.86 o 
  21   5 -11      286.43      459.76    262.53 o 
  21   5 -10      103.43      165.45    152.59 o 
  21   5  -9     2355.83     2536.23    194.06 o 
  21   5  -9     4012.17     4112.92    278.60 o 
  21   5  -8      360.86      450.01    162.57 o 
  21   5  -8      614.58      724.52    215.00 o 
  21   5  -7     9221.36    10680.35    129.55 o 
  21   5  -7    15704.73    11836.88    228.84 o 
  21   5  -7    15704.73    16501.17    337.72 o 
  21   5  -6     1957.19     1959.73    257.79 o 
  21   5  -5     2347.21     2333.71    244.34 o 
  21   5  -5     1378.21     1181.86    134.36 o 
  21   5  -4     6771.68     6091.02    280.21 o 
  21   5  -4     3976.13     3605.80    116.48 o 
  21   5  -3     2450.62     2190.23    160.65 o 
  21   5  -3     4173.62     3724.87    244.88 o 
  21   5  -2     4869.85     4823.52    312.36 o 
  21   5  -2     2859.43     2393.97    170.48 o 
  21   5  -1     7806.85     6937.26    328.17 o 
  21   5  -1     4583.95     4878.46    186.64 o 
  21   5   0     4748.88     4866.82    242.40 o 
  21   5   1        5.73      576.25    300.10 o 
  21   5   2       46.54       62.68    249.66 o 
  21   5   2       27.33       75.23    203.49 o 
  21   5   3      135.24      115.96    298.15 o 
  21   5   3       79.41      347.36    148.32 o 
  21   5   4       26.08      153.99    256.32 o 
  21   5   4       15.31      323.01    207.48 o 
  21   5   5      469.07      399.98    198.67 o 
  21   5   5      798.87      820.97    294.45 o 
  21   5   6      384.46      420.59    262.15 o 
  21   5   6      225.74       53.86    267.48 o 
  21   5   7      513.53      772.46    253.50 o 
  21   5   7      605.64      812.80    274.06 o 
  21   5   7      301.53      590.25    165.30 o 
  21   5   8     2669.84     2400.09    237.29 o 
  21   5   8     4546.96     4713.51    259.77 o 
  21   5   9     7839.95     7210.54    295.55 o 
  21   5   9     4603.39     4029.20    251.06 o 
  21   7 -11     2102.51     1841.65    329.01 o 
  21   7 -10      315.40      639.54    281.94 o 
  21   7 -10      537.15     1004.32    276.23 o 
  21   7  -9      405.15      405.04    256.69 o 
  21   7  -8       19.69       91.54    246.10 o 
  21   7  -8       11.56     1487.88    316.27 o 
  21   7  -7     4289.85     4338.84    349.01 o 
  21   7  -7     2163.90     1668.93    140.07 o 
  21   7  -6       11.30     -117.24    117.24 o 
  21   7  -6       19.25      449.14    242.80 o 
  21   7  -5       15.73       10.46    162.70 o 
  21   7  -5       26.80      174.13    235.23 o 
  21   7  -4      177.85      606.30    253.71 o 
  21   7  -4      104.43       57.09     87.00 o 
  21   7  -3    13756.89    13672.12    350.17 o 
  21   7  -3     8077.64     7509.24    187.88 o 
  21   7  -2      115.59       69.17    167.22 o 
  21   7  -2      196.85      530.99    326.18 o 
  21   7  -1     4651.24     5056.17    283.29 o 
  21   7  -1     2731.07     2999.63    252.20 o 
  21   7   1      379.01      334.28    184.69 o 
  21   7   1      645.48     1034.85    266.51 o 
  21   7   2     1497.37     1308.32    215.85 o 
  21   7   2     2550.14     2916.13    334.41 o 
  21   7   3       35.27       44.21    170.23 o 
  21   7   3       60.06      -21.19    250.52 o 
  21   7   4     2284.54     2642.92    243.08 o 
  21   7   4     3890.76     4590.93    348.92 o 
  21   7   5     2758.48     2810.20    252.24 o 
  21   7   5     4697.92     4819.91    303.24 o 
  21   7   6     4524.77     4532.79    294.82 o 
  21   7   6     2656.81     2577.34    231.72 o 
  21   9  -5      776.10      887.25    238.76 o 
  21   9  -5      455.71      493.01    144.79 o 
  21   9  -4       72.89      655.81    182.63 o 
  21   9  -4      124.14       80.68    280.50 o 
  21   9  -3     1233.52      613.54    229.44 o 
  21   9  -3     2100.79     2505.10    320.40 o 
  21   9  -2      426.87      747.11    345.32 o 
  21   9  -2      250.65      169.36    189.65 o 
  21   9  -1      676.94      608.85    465.26 o 
  21   9  -1      397.48       87.39    260.05 o 
  21   9   0      932.89     1201.92    282.47 o 
  22   0 -16      841.44     1760.82    431.49 o 
  22   0 -16     1433.04     1751.07    280.95 o 
  22   0 -14     1541.70     1675.81    375.28 o 
  22   0 -14     2625.64     2205.26    239.25 o 
  22   0 -12     2522.43     1882.93    264.17 o 
  22   0 -12     4295.91     4178.16    232.85 o 
  22   0 -10     4122.01     3979.87    247.24 o 
  22   0 -10     2420.32     1655.36    308.29 o 
  22   0  -8      456.65     1167.82    221.79 o 
  22   0  -8      268.13     1185.75    230.96 o 
  22   0  -6    16727.21    15730.59    230.92 o 
  22   0  -6    28487.81    26741.06    243.03 o 
  22   0  -4    15439.64    17387.79     63.27 o 
  22   0  -2     1241.31      818.78    174.42 o 
  22   0  -2      728.86      763.79    124.26 o 
  22   0   0    11842.65    11609.57    170.27 o 
  22   0   2       47.05      256.95    132.75 o 
  22   0   2       27.63      -84.00    199.94 o 
  22   0   4     3446.45     3953.22    121.11 o 
  22   0   6      445.57      504.01    214.21 o 
  22   0   6      758.85     1226.97    242.19 o 
  22   0   8      574.33     1582.26    333.04 o 
  22   0   8      337.23      420.17    248.24 o 
  22   0  10     6526.09     6402.92    289.95 o 
  22   0  10    11114.46    10401.36    300.22 o 
  22   2 -16      153.95      470.51    310.26 o 
  22   2 -16      262.18      179.31    237.14 o 
  22   2 -15     1382.11     1998.70    315.33 o 
  22   2 -15      811.53     1317.07    324.91 o 
  22   2 -14     2703.26     2529.07    245.75 o 
  22   2 -14     1587.27     2417.47    341.29 o 
  22   2 -13      495.58      813.45    248.73 o 
  22   2 -13      290.99      575.91    281.60 o 
  22   2 -12     6204.66     5433.45    253.39 o 
  22   2 -12     3643.19     3472.34    279.19 o 
  22   2 -11    10404.39    10087.86    273.32 o 
  22   2 -10      227.21      439.33    216.46 o 
  22   2 -10      386.95      319.46    205.50 o 
  22   2  -9     1543.29     1602.24    216.13 o 
  22   2  -9      906.18      866.28    200.20 o 
  22   2  -8      318.05      387.77    219.51 o 
  22   2  -8      186.75      175.34    146.10 o 
  22   2  -7     1740.23     3303.99     91.15 o 
  22   2  -7     7768.21    11342.47    265.81 o 
  22   2  -6     2252.17     2066.98    200.00 o 
  22   2  -6     3835.62     3792.21    200.61 o 
  22   2  -5     4997.39     5167.41    157.40 o 
  22   2  -5     8510.96     8229.29    229.15 o 
  22   2  -4     7670.26    12033.14    131.69 o 
  22   2  -4    13063.08    17409.47    156.75 o 
  22   2  -3     2741.84     3045.76    153.20 o 
  22   2  -3     4669.59     4874.93    193.38 o 
  22   2  -2      148.36      135.72    119.79 o 
  22   2  -2       87.11      206.42    149.27 o 
  22   2  -1     6673.86     6807.39    189.79 o 
  22   2  -1     3918.70     3614.50    167.64 o 
  22   2   1      925.03     1089.68    131.57 o 
  22   2   1     1575.39     1890.12    176.06 o 
  22   2   2     1379.95     1454.31    200.21 o 
  22   2   2      810.27      765.74    140.12 o 
  22   2   3       28.54      233.29    142.99 o 
  22   2   4     7902.53     9328.52    159.55 o 
  22   2   4     4640.13     5690.49    157.08 o 
  22   2   5     5017.58     4943.30    168.26 o 
  22   2   5     8545.35     9114.20    222.71 o 
  22   2   6      917.39      730.32    190.67 o 
  22   2   6      538.67      847.04    206.53 o 
  22   2   7    12511.04    11794.48    238.36 o 
  22   2   7     5143.36     7968.82    182.80 o 
  22   2   7     8759.56    12389.56    347.33 o 
  22   2   8      610.69      435.91    174.41 o 
  22   2   8     1040.05     1506.12    256.33 o 
  22   2   9      898.83     1096.43    232.80 o 
  22   2  10     1403.14      499.90    220.32 o 
  22   2  10      823.88      815.55    302.85 o 
  22   4 -14     1128.03     1018.71    196.03 o 
  22   4 -14     1921.12     2039.47    257.47 o 
  22   4 -13      795.76      924.06    236.80 o 
  22   4 -13     1355.24     1367.79    283.92 o 
  22   4 -12      119.38       34.05    191.11 o 
  22   4 -12      203.32      165.84    329.74 o 
  22   4 -11      749.80     1079.06    264.08 o 
  22   4 -10     3668.48     3659.98    184.74 o 
  22   4 -10     6247.72     6189.04    248.69 o 
  22   4  -9     1187.19     1412.59    259.57 o 
  22   4  -9      697.09      806.42    193.97 o 
  22   4  -8    16609.24    14921.09    256.96 o 
  22   4  -7     6149.95     6387.03    279.35 o 
  22   4  -7     3611.07     3767.13    129.60 o 
  22   4  -6     5578.06     5335.24    158.35 o 
  22   4  -6     9499.90     9335.75    250.96 o 
  22   4  -5      286.75      182.24    132.98 o 
  22   4  -5      488.35      566.75    235.40 o 
  22   4  -4     1226.01     2230.35    234.96 o 
  22   4  -4      719.87     2357.53    150.66 o 
  22   4  -3     1170.16     1044.93    150.42 o 
  22   4  -3     1992.88     1760.11    237.23 o 
  22   4  -2      700.48      871.45    324.46 o 
  22   4  -2      411.30      487.51    165.28 o 
  22   4  -1       93.22       60.83    173.93 o 
  22   4  -1      158.76      198.17    266.98 o 
  22   4   0      181.45      665.44    234.14 o 
  22   4   1     3394.61     3090.66    174.75 o 
  22   4   1     5781.30     6004.43    278.27 o 
  22   4   2     1115.01     1565.38    257.45 o 
  22   4   2      654.70      616.29    166.15 o 
  22   4   3     1879.04     1460.29    260.97 o 
  22   4   4     1557.46     2546.43    199.15 o 
  22   4   4     2652.48     3978.56    305.84 o 
  22   4   5     1263.85     1224.18    210.53 o 
  22   4   5     2152.44     2363.86    285.79 o 
  22   4   6      514.75      494.94    172.49 o 
  22   4   6      876.66      828.70    343.35 o 
  22   4   7     3351.09     3709.80    272.35 o 
  22   4   8     4941.91     4130.60    300.68 o 
  22   4   8     2901.75     2471.83    251.86 o 
  22   4   9      561.99      387.29    286.72 o 
  22   4   9      957.12     1044.18    321.77 o 
  22   6 -12      364.39      293.47    265.12 o 
  22   6 -12      620.59      735.94    336.03 o 
  22   6 -11      642.91      822.86    297.87 o 
  22   6 -10      620.96     1013.15    263.20 o 
  22   6  -9      130.32      139.04    158.01 o 
  22   6  -9      221.94      445.23    266.66 o 
  22   6  -8      550.22      651.02    149.64 o 
  22   6  -8      937.08      698.41    221.75 o 
  22   6  -7     6164.66     5896.15    299.28 o 
  22   6  -7     1098.74     1794.86    261.64 o 
  22   6  -7      645.15     1408.63    125.69 o 
  22   6  -6      768.22      764.94    147.58 o 
  22   6  -6     1308.35     1390.84    281.56 o 
  22   6  -5      976.16     1248.64    173.36 o 
  22   6  -5     1662.48     2222.88    231.71 o 
  22   6  -4     2172.96     2649.99    167.65 o 
  22   6  -4     3700.73     4806.44    286.62 o 
  22   6  -3     8952.11     8032.46    197.10 o 
  22   6  -3    15246.18    15154.53    452.27 o 
  22   6  -2     1227.70      881.28    197.94 o 
  22   6  -1     9105.52     9823.26    317.57 o 
  22   6  -1     5346.49     4969.71    187.44 o 
  22   6   0     3236.06     4542.82    338.35 o 
  22   6   1      768.17     1443.54    305.89 o 
  22   6   1      451.04      611.06    171.37 o 
  22   6   2     4932.76     5703.24    329.74 o 
  22   6   3     3242.01     3179.67    162.09 o 
  22   6   3     5521.41     5963.77    263.75 o 
  22   6   4     5537.84     5042.08    315.72 o 
  22   6   5     1614.34     2036.35    282.74 o 
  22   6   5      947.89      655.42    228.07 o 
  22   6   6     2986.23     3123.81    348.91 o 
  22   6   6     1753.43     1728.11    235.22 o 
  22   6   7      470.67     1752.58    180.00 o 
  22   6   7      801.60     1548.92    245.05 o 
  22   8  -8     4016.30     3514.42    211.32 o 
  22   8  -8     2358.25     1080.98    138.83 o 
  22   8  -7      141.01      329.40    213.86 o 
  22   8  -7      240.15      617.89    210.94 o 
  22   8  -6      175.50      433.19    175.10 o 
  22   8  -5       94.32      592.82    202.36 o 
  22   8  -5      160.64      881.28    321.17 o 
  22   8  -4      193.25     1205.10    185.75 o 
  22   8  -4      329.12     1246.92    269.52 o 
  22   8  -3     5582.43     5289.09    338.11 o 
  22   8  -3     3277.84     2943.28    178.38 o 
  22   8  -2      422.56      520.95    362.27 o 
  22   8  -2      248.12      303.42    187.57 o 
  22   8  -1     2583.57     2775.82    367.73 o 
  22   8  -1     1517.00     1468.82    185.60 o 
  22   8   0     1189.65     1781.53    357.51 o 
  22   8   1      345.41      589.05    238.08 o 
  22   8   1      588.26      651.16    304.67 o 
  22   8   2     3459.69     3039.53    232.54 o 
  22   8   2     5892.14     6376.48    329.06 o 
  23   1 -15      356.73     1512.84    280.87 o 
  23   1 -15      607.55      670.57    268.51 o 
  23   1 -14     1285.63     2224.04    373.62 o 
  23   1 -14     2189.54     2170.66    255.51 o 
  23   1 -13       80.68       96.70    257.62 o 
  23   1 -13      137.41      100.43    305.36 o 
  23   1 -12     6811.45     6298.34    243.07 o 
  23   1 -11     3714.42     3057.83    291.78 o 
  23   1 -10     5308.12     5125.09    225.45 o 
  23   1 -10     3116.77     2377.61    338.23 o 
  23   1  -9      513.23      825.32    226.38 o 
  23   1  -9      301.35      104.37    287.18 o 
  23   1  -8     1716.59     1844.48    251.27 o 
  23   1  -8     1007.93     1750.82    286.09 o 
  23   1  -7     3027.52     3664.27    177.40 o 
  23   1  -7     1777.67     2588.82    204.22 o 
  23   1  -7     6450.68     7358.41    354.06 o 
  23   1  -6     6224.08     6174.16    206.75 o 
  23   1  -6     3654.59     3494.73    168.40 o 
  23   1  -5     5822.34     5280.55    245.26 o 
  23   1  -5     3418.71     2890.08    176.33 o 
  23   1  -4     4744.89     4896.03    131.92 o 
  23   1  -3       84.65      342.86    164.35 o 
  23   1  -3       49.70      198.61    158.86 o 
  23   1  -2       20.50      190.45    185.03 o 
  23   1  -2       34.91      158.69    214.22 o 
  23   1  -1      274.74      311.86    155.91 o 
  23   1  -1      467.91      734.93    191.59 o 
  23   1   0     9658.60    10836.57    180.70 o 
  23   1   1     1743.91     1784.39    191.32 o 
  23   1   2       10.43      367.19    215.18 o 
  23   1   2        6.12      100.78    147.16 o 
  23   1   3     2547.93     2829.59    157.49 o 
  23   1   3     1496.07     1605.99    141.59 o 
  23   1   4    17405.54    16604.98    261.36 o 
  23   1   4    10220.02    10063.87    168.11 o 
  23   1   5     2202.46     2283.13    212.40 o 
  23   1   5     3750.97     3942.34    245.92 o 
  23   1   6    13143.76    12850.06    223.85 o 
  23   1   6     7717.63     7175.07    191.91 o 
  23   1   7      672.65     2015.56    336.04 o 
  23   1   7      394.96     1049.49    131.34 o 
  23   1   7     2210.48     1812.57    187.32 o 
  23   1   8      438.83      554.60    239.26 o 
  23   1   8      747.36      943.05    335.90 o 
  23   1   9      160.90      541.99    206.22 o 
  23   1   9      274.02      583.40    290.44 o 
  23   3 -14      390.24      625.56    309.02 o 
  23   3 -14      229.14     1950.31    329.46 o 
  23   3 -13      957.20     1161.62    271.66 o 
  23   3 -13      562.04      604.91    258.85 o 
  23   3 -12       20.66      324.93    265.31 o 
  23   3 -12       12.13        2.43    297.22 o 
  23   3 -11     7884.79     8312.10    293.48 o 
  23   3 -10     4570.66     4480.81    290.55 o 
  23   3 -10     2683.76     2353.93    194.77 o 
  23   3  -9      215.67      253.50    273.34 o 
  23   3  -9      126.63      101.87    143.47 o 
  23   3  -8     2401.68     2400.12    195.45 o 
  23   3  -8     4090.25     3832.13    222.86 o 
  23   3  -7    15651.68    15405.59    285.29 o 
  23   3  -7     5594.28     6735.89    133.14 o 
  23   3  -7     9527.52     9898.11    193.91 o 
  23   3  -6      559.43      724.13    247.08 o 
  23   3  -6      328.48      796.79    145.51 o 
  23   3  -5     7019.48     7053.99    316.66 o 
  23   3  -4     4813.68     9951.63    230.25 o 
  23   3  -4     2826.45     8902.91    169.51 o 
  23   3  -3       16.01      139.02    153.04 o 
  23   3  -3       27.26       60.99    253.34 o 
  23   3  -2      630.94      576.76    128.60 o 
  23   3  -2     1074.54     1517.23    419.16 o 
  23   3  -1      681.26      793.31    164.40 o 
  23   3  -1     1160.25     1375.60    274.32 o 
  23   3   0      713.15      588.32    237.64 o 
  23   3   1       21.20      161.97    284.83 o 
  23   3   1       12.45       86.99    149.06 o 
  23   3   2     1057.40     1555.86    255.65 o 
  23   3   2      620.88      550.59    183.61 o 
  23   3   3     1302.83     1427.54    146.05 o 
  23   3   3     2218.82     2520.50    257.91 o 
  23   3   4      630.89     1360.30    155.83 o 
  23   3   4     1074.45     2911.75    318.30 o 
  23   3   5     9428.07     8668.85    376.71 o 
  23   3   5     5535.89     4695.43    199.24 o 
  23   3   6      477.77      399.90    190.47 o 
  23   3   6      813.68      757.91    423.91 o 
  23   3   7     7642.43     7145.10    293.73 o 
  23   3   7     5698.93     6833.26    361.43 o 
  23   3   7     3346.25     3946.06    173.13 o 
  23   3   8     4846.29     4595.48    198.16 o 
  23   3   8     8253.63     7965.12    297.61 o 
  23   3   9       45.49       70.12    173.36 o 
  23   3   9       77.47      228.64    295.52 o 
  23   5 -13     2041.95     1862.77    248.97 o 
  23   5 -13     1198.97      712.08    196.09 o 
  23   5 -12     2076.81     1983.81    197.89 o 
  23   5 -12     3536.97     3316.20    273.96 o 
  23   5 -11     1492.41     1510.66    302.72 o 
  23   5 -10     6793.88     6272.13    266.58 o 
  23   5 -10     3989.17     3549.07    191.41 o 
  23   5  -9      803.61     1041.86    208.01 o 
  23   5  -9     1368.62     1508.02    269.20 o 
  23   5  -8    12387.38    11303.79    265.35 o 
  23   5  -8     7273.51     6216.64    166.38 o 
  23   5  -7     1346.43     1736.64    290.38 o 
  23   5  -7      104.94      693.65    200.33 o 
  23   5  -7       61.62      389.01    154.73 o 
  23   5  -6     1478.08     2120.97    159.53 o 
  23   5  -6     2517.30     2588.29    259.81 o 
  23   5  -5      193.54      210.10    248.47 o 
  23   5  -5      113.64      324.26    162.32 o 
  23   5  -4      521.58      490.36    124.62 o 
  23   5  -4      888.29      597.21    364.22 o 
  23   5  -3     5859.70     5407.64    174.77 o 
  23   5  -3     9979.56     9651.56    323.69 o 
  23   5  -2      142.87      332.40    350.22 o 
  23   5  -2       83.89      185.58    207.46 o 
  23   5  -1     1653.21     1692.51    154.53 o 
  23   5  -1     2815.55     2467.30    325.26 o 
  23   5   0      846.69     1279.38    241.66 o 
  23   5   1     3688.00     3725.06    329.87 o 
  23   5   2       46.54       92.54    201.48 o 
  23   5   2       79.27      558.17    283.55 o 
  23   5   3     6358.07     6678.59    314.22 o 
  23   5   3     3733.27     3756.61    165.56 o 
  23   5   4      236.34      726.60    190.88 o 
  23   5   4      402.51      521.32    287.52 o 
  23   5   5        1.29      559.96    299.94 o 
  23   5   5        0.76     -220.11    220.11 o 
  23   5   6     2482.11     2154.12    223.61 o 
  23   5   6     4227.24     4703.53    366.78 o 
  23   5   7     2130.79     3957.87    385.35 o 
  23   5   7     4011.64     3389.72    302.90 o 
  23   7  -9      994.95     1131.82    329.72 o 
  23   7  -9     1694.48     1541.02    276.39 o 
  23   7  -8      114.73       54.65    292.09 o 
  23   7  -8       67.36       -6.79    175.70 o 
  23   7  -7        5.34     2105.60    156.66 o 
  23   7  -7     4694.01     4428.00    364.68 o 
  23   7  -7        9.09     1765.98    236.23 o 
  23   7  -6      234.36      299.34    152.71 o 
  23   7  -6      399.14     1446.18    325.89 o 
  23   7  -5      270.74      665.85    359.36 o 
  23   7  -5      158.97      116.64    185.24 o 
  23   7  -4     3884.74     4876.37    386.16 o 
  23   7  -4     2281.00     2822.71    200.61 o 
  23   7  -3     1014.60      820.48    160.07 o 
  23   7  -3     1727.94     1919.30    342.96 o 
  23   7  -2     6881.04     5689.43    224.57 o 
  23   7  -2    11718.99    11043.00    385.04 o 
  23   7  -1       77.29       25.62    210.43 o 
  23   7   0     7930.05     9098.46    366.22 o 
  23   7   1     4552.46     3696.23    215.54 o 
  23   7   1     7753.21     7950.93    330.26 o 
  23   7   2     1577.66     1859.63    303.66 o 
  23   7   2      926.36      841.86    243.54 o 
  23   7   3     5246.89     4161.49    187.77 o 
  23   7   3     8935.89     8671.00    351.14 o 
  24   0 -14    10665.92    11743.11    422.47 o 
  24   0 -14    18164.95    17691.04    306.42 o 
  24   0 -12    26073.03    20446.47    324.10 o 
  24   0 -12    44404.51    40062.77    323.05 o 
  24   0 -10     2252.03     1071.44    481.66 o 
  24   0 -10     3835.40     3783.78    274.63 o 
  24   0  -8      491.72     1143.90    211.50 o 
  24   0  -8      837.44      861.86    201.39 o 
  24   0  -6       18.20      487.14    211.80 o 
  24   0  -6       30.99      471.58    218.40 o 
  24   0  -4     1140.02     2204.17    137.76 o 
  24   0  -4     1941.56     6184.01    282.33 o 
  24   0  -2      408.76      706.82    205.45 o 
  24   0   0     1401.47     1777.40    184.68 o 
  24   0   2     4485.26     5480.47    333.28 o 
  24   0   2     2633.61     2491.88    155.36 o 
  24   0   4    30596.14    27408.48    374.02 o 
  24   0   4    17965.16    16106.59    193.77 o 
  24   0   6     7202.20     6330.27    217.65 o 
  24   0   6    12265.93    12366.08    229.83 o 
  24   0   8      684.67      961.04    270.32 o 
  24   0   8      402.02      529.08    188.73 o 
  24   2 -14      466.42     1177.84    311.70 o 
  24   2 -14      273.87     1901.57    402.38 o 
  24   2 -13       74.35      142.18    293.11 o 
  24   2 -13      126.62      404.33    348.31 o 
  24   2 -12     1539.26     1105.88    285.29 o 
  24   2 -12      903.81     1152.20    266.10 o 
  24   2 -11     9604.92     8871.03    275.87 o 
  24   2 -10       20.05      192.84    239.36 o 
  24   2 -10       34.14      142.37    271.20 o 
  24   2  -9      811.06      641.70    341.65 o 
  24   2  -9     1381.30     1608.69    272.98 o 
  24   2  -8      265.41      180.68    232.14 o 
  24   2  -7     6807.51     5631.04    246.76 o 
  24   2  -7     6053.27     5732.86    214.76 o 
  24   2  -7     3554.30     4513.10    205.20 o 
  24   2  -6     3723.06     3388.63    239.95 o 
  24   2  -6     2186.07     2025.09    165.58 o 
  24   2  -5      375.91      323.44    234.63 o 
  24   2  -5      640.21      738.05    240.45 o 
  24   2  -4     4747.54     8393.48    156.38 o 
  24   2  -4     8085.46    10052.89    272.88 o 
  24   2  -3     2802.57     2549.31    154.86 o 
  24   2  -3     4773.01     4156.79    156.40 o 
  24   2  -2      166.49      343.29    240.75 o 
  24   2  -2       97.76      320.02    208.55 o 
  24   2  -1    22756.93    21507.16    258.23 o 
  24   2  -1    13362.20    12638.79    188.73 o 
  24   2   0      961.45     1067.26    241.58 o 
  24   2   1     4013.75     3493.83    216.01 o 
  24   2   1     6835.75     6598.17    198.24 o 
  24   2   2      272.45      462.93    153.60 o 
  24   2   2      464.00      672.89    183.63 o 
  24   2   3     3107.66     2928.92    157.54 o 
  24   2   3     5292.60     5143.31    186.37 o 
  24   2   4     1739.06     1801.09    163.86 o 
  24   2   4     2961.76     2774.00    229.78 o 
  24   2   5     2721.30     2486.71    177.60 o 
  24   2   5     4634.59     4608.23    203.94 o 
  24   2   6       55.07      394.04    244.20 o 
  24   2   6       32.34      314.72    176.97 o 
  24   2   7     2680.73     3699.03    347.97 o 
  24   2   7     3225.74     3633.49    253.54 o 
  24   2   8     1979.32     1939.58    186.35 o 
  24   2   8     3370.94     3664.57    215.06 o 
  24   4 -13      298.70      507.86    293.40 o 
  24   4 -12     3314.41     3792.51    357.77 o 
  24   4 -12     1946.12     1805.38    202.04 o 
  24   4 -11     3584.20     3465.52    291.32 o 
  24   4 -10     5594.62     5245.57    253.50 o 
  24   4 -10     3284.99     3027.34    223.22 o 
  24   4  -9     1147.96      902.22    185.08 o 
  24   4  -9     1955.07     1917.53    315.42 o 
  24   4  -8     2403.15     2071.16    143.65 o 
  24   4  -8     4092.76     3575.47    256.48 o 
  24   4  -7       65.30      374.22    267.77 o 
  24   4  -7      176.25      393.55    322.66 o 
  24   4  -7       38.34      203.02    128.99 o 
  24   4  -6      183.77      310.54    254.67 o 
  24   4  -6      107.91      252.43    157.48 o 
  24   4  -5        6.41      164.92    182.23 o 
  24   4  -5       10.91       78.32    380.50 o 
  24   4  -4     5559.24     6849.33    355.66 o 
  24   4  -4     3264.23     4118.44    178.29 o 
  24   4  -3     5090.17     4577.99    347.77 o 
  24   4  -3     2988.80     2689.99    147.79 o 
  24   4  -2     1051.32     1036.99    150.99 o 
  24   4  -2     1790.48     1811.69    336.86 o 
  24   4  -1     2235.71     2041.48    183.83 o 
  24   4  -1     3807.60     3294.04    367.79 o 
  24   4   0     2814.16     3051.28    316.56 o 
  24   4   1        4.92       68.68    282.86 o 
  24   4   1        2.89      150.82    158.11 o 
  24   4   2     2276.95     2582.55    316.32 o 
  24   4   2     1336.96     1166.54    204.19 o 
  24   4   3       20.55      608.41    276.77 o 
  24   4   3       12.06      172.88    158.65 o 
  24   4   4     1969.34     1626.34    170.24 o 
  24   4   4     3353.95     3318.27    321.13 o 
  24   4   5     5641.79     5877.58    392.97 o 
  24   4   5     3312.70     2861.03    196.96 o 
  24   4   6     3948.90     3660.49    392.48 o 
  24   4   6     2318.68     1746.33    210.59 o 
  24   4   7     6768.21     7219.51    568.72 o 
  24   4   7     6782.85     7991.53    285.93 o 
  24   4   7     3974.10     3919.41    200.32 o 
  24   6 -10      306.72      732.31    237.59 o 
  24   6 -10      522.38      394.68    346.80 o 
  24   6  -9     1965.14     1690.69    186.68 o 
  24   6  -9     3346.80     3072.49    346.65 o 
  24   6  -8     1398.38      786.17    156.73 o 
  24   6  -8     2381.55     2308.52    257.95 o 
  24   6  -7       12.04      561.18    274.19 o 
  24   6  -7     1863.80     2560.88    360.23 o 
  24   6  -6     1161.31      911.00    171.60 o 
  24   6  -6     1977.81     1562.22    372.82 o 
  24   6  -5      287.09      674.57    190.43 o 
  24   6  -5      488.94      188.96    390.05 o 
  24   6  -4      826.02     2317.11    197.31 o 
  24   6  -4     1406.78     4281.27    337.54 o 
  24   6  -3      297.83      271.19    151.75 o 
  24   6  -3      507.23      297.18    339.87 o 
  24   6  -2       27.15      882.89    391.34 o 
  24   6  -2       15.94      -31.40    185.26 o 
  24   6  -1       12.49     -170.04    188.55 o 
  24   6  -1       21.27      257.78    321.23 o 
  24   6   0      730.79      715.05    354.85 o 
  24   6   1     8570.06     8141.42    394.42 o 
  24   6   1     5032.09     4342.46    192.32 o 
  24   6   2      355.04      498.26    229.27 o 
  24   6   2      604.67     1119.87    348.22 o 
  24   6   3     5088.45     4223.45    178.32 o 
  24   6   3     8666.04     8495.77    302.93 o 
  24   6   4      348.86      652.23    205.08 o 
  24   6   4      594.14      741.29    319.62 o 
  25   1 -14     2218.75     1687.03    286.71 o 
  25   1 -14     3778.72     3112.39    183.89 o 
  25   1 -13      123.21      373.58    271.49 o 
  25   1 -12     3992.10     3615.35    336.49 o 
  25   1 -12     6798.87     6337.73    279.74 o 
  25   1 -11      617.66      692.65    279.25 o 
  25   1 -10      213.50     -119.55    338.43 o 
  25   1 -10      363.61      268.13    233.00 o 
  25   1  -9      445.40      527.47    248.38 o 
  25   1  -9      261.53      -18.99    310.35 o 
  25   1  -8     3576.56     2933.78    214.52 o 
  25   1  -7      110.70      503.82    159.45 o 
  25   1  -7     1134.91      663.60    308.18 o 
  25   1  -7      188.54      502.16    112.51 o 
  25   1  -6      997.19      796.27    244.05 o 
  25   1  -6      585.52      500.24    227.36 o 
  25   1  -5     1131.14     1087.83    281.31 o 
  25   1  -5      664.17      745.17    269.51 o 
  25   1  -3     4786.72     3986.56    226.80 o 
  25   1  -3     8152.17     7151.90    330.43 o 
  25   1  -2      283.94      684.69    316.47 o 
  25   1  -2      166.72      526.02    203.12 o 
  25   1  -1    17531.08    16537.10    240.29 o 
  25   1  -1    10293.74     9395.77    211.47 o 
  25   1   0     1772.43     1608.96    219.51 o 
  25   1   1     1523.86     1328.63    159.40 o 
  25   1   1     2595.26     2718.95    171.93 o 
  25   1   2      441.81     1184.09    233.24 o 
  25   1   2      259.42      755.11    194.46 o 
  25   1   3      432.31      696.16    147.01 o 
  25   1   3      736.25      715.30    167.59 o 
  25   1   4     4088.19     4575.57    173.55 o 
  25   1   4     6962.52     7765.36    187.10 o 
  25   1   5        6.82      371.50    235.56 o 
  25   1   5        4.00      -40.27    230.93 o 
  25   1   6      339.46      429.70    190.66 o 
  25   1   6      578.13      650.47    229.85 o 
  25   1   7      622.54      645.80    333.18 o 
  25   1   7      365.54      674.48    174.87 o 
  25   1   7      786.90     1018.79    280.42 o 
  25   3 -13       30.07     -119.45    196.90 o 
  25   3 -13       51.21      149.08    271.78 o 
  25   3 -12        3.53      303.84    266.29 o 
  25   3 -12        2.07     -148.65    237.17 o 
  25   3 -11     2269.39     1973.06    274.63 o 
  25   3 -10        4.34       83.28    305.77 o 
  25   3  -9      769.33      688.21    262.80 o 
  25   3  -9     1310.24     1278.67    250.35 o 
  25   3  -8       20.69      341.16    226.82 o 
  25   3  -8       35.24      456.19    273.87 o 
  25   3  -7     2888.92     2640.72    264.84 o 
  25   3  -7      351.29      871.95    106.15 o 
  25   3  -6     1637.63     1832.96    196.79 o 
  25   3  -6     2789.02     3122.40    326.94 o 
  25   3  -5     1600.61     1165.05    193.04 o 
  25   3  -5     2725.97     2677.73    344.00 o 
  25   3  -4     3265.85     3444.47    161.73 o 
  25   3  -4     5562.01     5590.59    322.33 o 
  25   3  -3    16902.89    16118.04    315.60 o 
  25   3  -3     9924.88     9498.80    169.65 o 
  25   3  -2      263.93      493.31    186.21 o 
  25   3  -2      449.50      424.22    375.69 o 
  25   3  -1    11258.07    10598.79    185.45 o 
  25   3  -1    19173.42    18449.22    383.12 o 
  25   3   0     9491.57    10724.71    277.69 o 
  25   3   1     7409.95     6175.11    313.24 o 
  25   3   2     5540.09     5570.82    331.70 o 
  25   3   3       25.08       61.59    163.59 o 
  25   3   3       42.72      319.67    354.02 o 
  25   3   4      171.94      389.09    164.74 o 
  25   3   4      292.83      715.94    364.80 o 
  25   3   5      399.33      441.45    222.97 o 
  25   3   5      680.10     1017.88    524.55 o 
  25   3   6      278.02      295.30    194.70 o 
  25   3   6      473.49      508.54    333.29 o 
  25   5 -11     7678.79     7163.89    281.25 o 
  25   5 -10      188.30      384.73    294.93 o 
  25   5 -10      110.57       64.33    161.35 o 
  25   5  -9     5540.39     5210.49    306.21 o 
  25   5  -8      493.99      831.40    169.80 o 
  25   5  -8      841.31     1283.89    272.55 o 
  25   5  -7       92.10      190.00    134.21 o 
  25   5  -7      458.39      580.93    325.52 o 
  25   5  -7      156.86      372.19    295.11 o 
  25   5  -6     1362.69     1270.22    350.38 o 
  25   5  -6      800.13      870.95    190.83 o 
  25   5  -5     1975.88     2257.15    390.34 o 
  25   5  -5     1160.18     1034.85    187.20 o 
  25   5  -4      911.66     1312.43    369.02 o 
  25   5  -4      535.30      894.61    166.93 o 
  25   5  -3        0.12      661.99    318.76 o 
  25   5  -2      611.48      645.03    194.39 o 
  25   5  -2     1041.40     1057.71    386.78 o 
  25   5  -1      299.36      157.02    314.77 o 
  25   5  -1      175.78      302.51    152.17 o 
  25   5   1      399.62      602.14    171.53 o 
  25   5   1      680.58     1029.92    376.89 o 
  25   5   2     1835.92     1317.35    198.64 o 
  25   5   2     3126.72     3173.91    388.89 o 
  25   5   3      496.86      350.93    293.83 o 
  25   5   3      291.74      161.29    201.65 o 
  25   5   4       13.46      849.44    324.51 o 
  25   5   4        7.90      116.23    170.49 o 
  25   7  -5     3857.75     2900.69    367.47 o 
  25   7  -5     2265.16      909.45    146.79 o 
  25   7  -4     2815.42     1663.23    170.17 o 
  25   7  -3      563.77      995.37    294.44 o 
  25   7  -3      331.03      142.70    167.11 o 
  25   7  -2       59.05       95.53    137.60 o 
  25   7  -2      100.56      102.58    324.60 o 
  26   0 -12      115.02      211.15    335.10 o 
  26   0 -12      195.88      682.66    300.31 o 
  26   0 -10     2796.37     3370.46    504.00 o 
  26   0 -10     4762.45     4960.76    281.74 o 
  26   0  -8    13319.19    12265.35    278.63 o 
  26   0  -8     7820.64     5473.32    315.08 o 
  26   0  -6     1705.34     1387.63    243.37 o 
  26   0  -2      738.15     1102.11    296.97 o 
  26   0  -2      433.42      536.21    274.66 o 
  26   0   0     4196.53     4258.67    219.06 o 
  26   0   2       29.76       -1.81    205.75 o 
  26   0   2       50.69       43.31    152.34 o 
  26   0   4      288.42     1924.56    218.44 o 
  26   0   4      491.20      709.59    207.66 o 
  26   0   6     1062.49     1204.52    130.80 o 
  26   0   6     1809.50     2107.71    198.85 o 
  26   2 -12     1850.25     1971.79    316.87 o 
  26   2 -12     1086.41     1081.87    233.16 o 
  26   2 -11     1506.54     1716.34    320.92 o 
  26   2 -10      103.97       17.29    338.57 o 
  26   2 -10       61.05      -46.09    253.50 o 
  26   2  -9     3872.47     3530.44    314.53 o 
  26   2  -9     2273.80     1991.02    374.87 o 
  26   2  -8     2635.72     2184.62    273.08 o 
  26   2  -8     1547.62     1635.38    223.93 o 
  26   2  -7     6389.09     7393.30    360.04 o 
  26   2  -7     3751.49     5044.50    174.59 o 
  26   2  -7    11532.44     9728.31    281.71 o 
  26   2  -6      480.47      670.14    357.63 o 
  26   2  -6      282.12      251.79    248.83 o 
  26   2  -5     5382.22     5038.35    283.59 o 
  26   2  -5     9166.37     8670.48    322.26 o 
  26   2  -4      392.47     2332.49    332.23 o 
  26   2  -4      230.45     2277.32    177.37 o 
  26   2  -3     9393.24     8989.83    208.21 o 
  26   2  -3    15997.46    14114.32    366.59 o 
  26   2  -2        5.66      158.10    175.77 o 
  26   2  -2        9.63      913.77    358.34 o 
  26   2  -1     4706.24     5297.05    301.32 o 
  26   2  -1     2763.36     2514.86    228.51 o 
  26   2   0     3711.94     4329.22    294.02 o 
  26   2   1      106.14       45.07    158.56 o 
  26   2   2      209.02     -251.22    415.57 o 
  26   2   2      122.73      153.53    187.61 o 
  26   2   3     3298.71     3577.87    373.19 o 
  26   2   3     1936.91     1637.48    156.83 o 
  26   2   4      815.53     1011.58    176.08 o 
  26   2   4     1388.91     2235.83    529.91 o 
  26   2   5      938.38      964.06    226.39 o 
  26   2   5     1598.14     1936.77    331.09 o 
  26   2   6       11.64       56.91    301.58 o 
  26   2   6        6.83      297.79    156.55 o 
  26   4 -11     5087.17     5072.46    302.37 o 
  26   4 -10     2748.09     3102.19    319.29 o 
  26   4 -10     1613.60     1505.99    235.02 o 
  26   4  -9     1489.88     1515.92    203.52 o 
  26   4  -9     2537.38     2318.33    374.51 o 
  26   4  -8      752.83      714.85    450.35 o 
  26   4  -8     1282.13     1116.91    232.18 o 
  26   4  -7       23.96      676.85    114.91 o 
  26   4  -7       40.80     1041.49    215.07 o 
  26   4  -7     1994.40     1469.49    288.07 o 
  26   4  -6      667.89      948.17    186.67 o 
  26   4  -6     1137.48     1381.03    426.61 o 
  26   4  -5      224.84      239.98    161.82 o 
  26   4  -5      382.91      461.18    377.17 o 
  26   4  -4      229.55     1613.85    383.58 o 
  26   4  -4      134.78     1155.03    174.72 o 
  26   4  -3     6469.64     6369.41    327.68 o 
  26   4  -3     3798.78     3684.21    160.41 o 
  26   4  -2     1309.78     1203.00    213.65 o 
  26   4  -1     3279.01     2962.89    173.13 o 
  26   4  -1     5584.43     5663.40    379.94 o 
  26   4   0     7983.66     8648.02    287.40 o 
  26   4   1      922.49      888.23    339.74 o 
  26   4   1      541.66      825.67    200.28 o 
  26   4   2      898.26     1296.82    366.15 o 
  26   4   2      527.43      586.62    159.68 o 
  26   4   3      186.51       14.47    164.05 o 
  26   4   3      317.64      350.67    483.44 o 
  26   4   4      954.95      451.44    187.50 o 
  26   4   4     1626.36     1627.73    381.06 o 
  26   6  -6       20.27      410.15    172.03 o 
  26   6  -6       34.52        4.32    391.09 o 
  26   6  -5     5390.42     4733.91    226.94 o 
  26   6  -4      543.63     1425.82    380.51 o 
  26   6  -3      739.34      884.73    162.59 o 
  26   6  -3     1259.16     1886.44    355.30 o 
  26   6  -2       33.78      412.40    184.57 o 
  26   6  -2       57.52     -122.37    449.32 o 
  26   6  -1      120.18      692.64    362.06 o 
  26   6  -1       70.56     -128.81    176.90 o 
  26   6   0     1942.19     2031.77    372.94 o 
  27   1 -12      326.59      289.05    300.33 o 
  27   1 -12      191.76      573.19    196.88 o 
  27   1 -11      536.27      659.45    316.72 o 
  27   1 -10     4527.20     4166.77    304.19 o 
  27   1 -10     2658.24     2190.40    345.55 o 
  27   1  -9     3151.97     2153.35    237.18 o 
  27   1  -9     5368.07     5225.23    354.85 o 
  27   1  -8     4010.04     3943.45    282.18 o 
  27   1  -8     6829.43     6412.63    327.43 o 
  27   1  -7     1537.83     1538.84    160.28 o 
  27   1  -7     2619.05     2381.63    214.81 o 
  27   1  -7     3014.01     2441.66    396.53 o 
  27   1  -6      905.23      947.57    310.64 o 
  27   1  -6      531.52      702.84    306.05 o 
  27   1  -5     1383.27     1289.72    264.05 o 
  27   1  -5     2355.82     2452.34    296.23 o 
  27   1  -4     5208.16    10907.18    387.05 o 
  27   1  -4     3058.08     7772.81    239.22 o 
  27   1  -3      184.71      458.89    228.75 o 
  27   1  -3      314.58      483.45    345.19 o 
  27   1  -2     1539.28     1645.21    304.25 o 
  27   1  -2     2621.52     2721.95    307.28 o 
  27   1  -1      314.34      646.58    168.66 o 
  27   1  -1      535.35     1283.65    405.26 o 
  27   1   0     1617.24     1715.56    324.44 o 
  27   1   1     4234.60     4565.21    434.31 o 
  27   1   1     2486.44     2786.78    246.34 o 
  27   1   2     6252.68     6214.55    437.71 o 
  27   1   2     3671.39     3883.32    174.97 o 
  27   1   3      912.63     1350.76    204.31 o 
  27   1   4      701.92     1037.07    297.32 o 
  27   1   5      343.15      277.58    152.23 o 
  27   1   5      584.41      378.75    272.18 o 
  27   3 -10     1054.96      732.76    290.23 o 
  27   3 -10     1796.68     1860.63    372.00 o 
  27   3  -9     6913.30     5552.57    273.28 o 
  27   3  -9    11773.92    11219.13    299.92 o 
  27   3  -8     1236.27     1404.35    302.05 o 
  27   3  -8      725.90      898.19    191.26 o 
  27   3  -7     3309.94     4558.08    324.13 o 
  27   3  -7     1943.50     2444.98    177.70 o 
  27   3  -7     6656.18     3462.17    279.62 o 
  27   3  -6      451.86      583.47    275.09 o 
  27   3  -5       36.37      188.32    374.93 o 
  27   3  -5       21.36      110.21    174.07 o 
  27   3  -4      558.01      572.36    335.86 o 
  27   3  -4      327.65      574.82    171.19 o 
  27   3  -3     1573.81     2402.64    382.62 o 
  27   3  -2      273.33      585.66    180.48 o 
  27   3  -2      465.50     1000.05    384.88 o 
  27   3  -1     2307.47     2441.13    360.96 o 
  27   3  -1     1354.88      776.77    221.53 o 
  27   3   0     8426.50     8763.09    284.46 o 
  27   3   1      806.00     1049.21    204.15 o 
  27   3   1     1372.68     1540.98    441.19 o 
  27   3   2      424.96      501.86    218.96 o 
  27   3   2      723.74     1403.83    425.68 o 
  27   3   3     1383.69     1321.31    153.95 o 
  27   3   3     2356.54     2941.83    388.40 o 
  27   5  -7     1880.85     1924.59    156.62 o 
  27   5  -7     3203.25     2917.96    270.90 o 
  27   5  -6      229.83     1142.12    387.77 o 
  27   5  -6      134.95      276.30    210.61 o 
  27   5  -5     4903.81     4499.09    389.19 o 
  27   5  -5     2879.38     2488.46    184.95 o 
  27   5  -4      360.17      215.71    174.02 o 
  27   5  -4      613.39     1456.44    398.38 o 
  27   5  -3      327.93      698.18    150.88 o 
  27   5  -3      558.49      870.81    349.86 o 
  27   5  -2        5.22     -123.74    165.64 o 
  27   5  -2        8.89     -319.68    469.82 o 
  27   5  -1     7133.56     7563.15    380.64 o 
  27   5  -1     4188.62     3858.43    182.02 o 
  27   5   0      192.14      830.17    313.47 o 
  28   0 -10      598.60     1057.57    322.96 o 
  28   0 -10      351.48      415.18    344.63 o 
  28   0  -8      653.46      957.48    270.61 o 
  28   0  -8      383.69      702.89    243.98 o 
  28   0  -6      321.66      526.53    320.10 o 
  28   0  -4     4224.65     4267.32    358.90 o 
  28   0  -4     2480.59     2841.34    276.15 o 
  28   0  -2      698.38      925.29    276.57 o 
  28   0  -2     1189.40      960.00    361.70 o 
  28   0   0    17377.41    18563.37    389.87 o 
  28   0   2    10817.11    10263.01    268.33 o 
  28   0   2    18422.43    17309.30    220.47 o 
  28   2 -10      190.96      389.20    223.20 o 
  28   2 -10      112.13      468.16    262.76 o 
  28   2  -9     7254.35     6396.04    343.66 o 
  28   2  -9     4259.54     3460.02    279.65 o 
  28   2  -8     2963.58     2624.61    321.87 o 
  28   2  -8     1740.13     1627.91    294.02 o 
  28   2  -7      545.00      808.92    170.58 o 
  28   2  -7      928.19     1585.53    342.87 o 
  28   2  -6      262.90      634.10    375.85 o 
  28   2  -6      154.37     -258.16    271.65 o 
  28   2  -5       60.43     -270.34    270.34 o 
  28   2  -5      102.92      898.28    375.39 o 
  28   2  -4      375.63      853.96    204.49 o 
  28   2  -4      639.73     1901.64    435.25 o 
  28   2  -3      592.26      564.75    170.38 o 
  28   2  -3     1008.67      921.14    316.16 o 
  28   2  -2       16.39     -111.82    235.91 o 
  28   2  -2       27.92      468.70    350.13 o 
  28   2  -1      168.46      819.63    405.18 o 
  28   2  -1       98.91      414.54    172.01 o 
  28   2   0     8009.95     8522.75    375.57 o 
  28   2   1      487.11      481.62    448.76 o 
  28   2   1      286.02      130.60    177.39 o 
  28   2   2     1165.65      877.19    432.39 o 
  28   4  -7       24.93     2335.03    292.66 o 
  28   4  -7       14.64     2192.40    159.64 o 
  28   4  -6      847.76      787.92    300.89 o 
  28   4  -6     1443.80     2273.38    396.06 o 
  28   4  -5     1246.02      849.51    391.69 o 
  28   4  -4      155.17      685.65    502.12 o 
  28   4  -4       91.11      512.36    165.55 o 
  28   4  -3        5.04       -6.33    207.09 o 
  28   4  -2      214.46      -91.99    187.17 o 
  28   4  -2      365.25      263.89    355.24 o 
  28   4  -1     1044.31     1171.00    197.32 o 
  28   4  -1     1778.55     1854.51    454.16 o 
  28   4   0     1398.25     2250.66    228.41 o 
  28   4   0     2219.27     2228.36    282.67 o 
  29   1  -8     1180.94     1670.95    356.46 o 
  29   1  -8     2011.24     2227.06    372.62 o 
  29   1  -7      645.46      756.76    285.29 o 
  29   1  -7      164.36      137.09    218.98 o 
  29   1  -7      279.93      639.30    283.83 o 
  29   1  -6     2446.60     2194.03    466.87 o 
  29   1  -6     1436.57     1530.47    288.81 o 
  29   1  -5     2555.96     2318.71    320.34 o 
  29   1  -5     4353.01     3343.59    446.47 o 
  29   1  -4      319.25     1355.92    408.03 o 
  29   1  -4      187.46      514.98    265.77 o 
  29   1  -3     1836.97     1698.87    254.24 o 
  29   1  -3     3128.52     2540.37    473.40 o 
  29   1  -2      605.04     1008.06    174.62 o 
  29   1  -2     1030.43     1295.35    438.11 o 
  29   1  -1     2408.92     2523.24    466.33 o 
  29   1  -1     1414.45      823.23    246.25 o 
  29   1   0    26792.81    28413.14    419.67 o 
  29   1   1       22.90      184.74    146.04 o 
  29   1   1       39.00      517.84    364.13 o 
  29   3  -5     5307.35     3688.70    337.25 o 
  29   3  -5     3116.32     1889.48    239.12 o 
  29   3  -4     1566.63     1903.60    192.58 o 
  29   3  -3     1584.16     1306.15    329.05 o 
  29   3  -3      930.18      688.59    132.77 o 
  29   3  -2     2179.66     1949.89    186.92 o 
  29   3  -2     3712.13     3153.51    310.89 o 
                                                 
